# Supplementary material for: Closed-Loop Multiscale Computational Model of Human Blood Circulation. Applications to Ballistocardiography
Source: Front Physiol. 2021 Dec 9;12:734311. doi: 10.3389/fphys.2021.734311 (PMC8697684; doi:10.3389/fphys.2021.734311)
Supplement: Supplementary file 1 [file Data_Sheet_1.ZIP]

Archive with 68 entries (67 files):
- Supplementary Material Article/
- Supplementary Material Article/Data_LA.csv
- Supplementary Material Article/Data_LV.csv
- Supplementary Material Article/Data_Pulmonary_Artery_1.csv
- Supplementary Material Article/Data_Pulmonary_Artery_2.csv
- Supplementary Material Article/Data_Pulmonary_Artery_3.csv
- Supplementary Material Article/Data_Pulmonary_Artery_4.csv
- Supplementary Material Article/Data_Pulmonary_Artery_5.csv
- Supplementary Material Article/Data_Pulmonary_Artery_6.csv
- Supplementary Material Article/Data_Pulmonary_Artery_7.csv
- Supplementary Material Article/Data_RA.csv
- Supplementary Material Article/Data_RV.csv
- Supplementary Material Article/Data_Systemic_Artery_1.csv
- Supplementary Material Article/Data_Systemic_Artery_10.csv
- Supplementary Material Article/Data_Systemic_Artery_11.csv
- Supplementary Material Article/Data_Systemic_Artery_12.csv
- Supplementary Material Article/Data_Systemic_Artery_13.csv
- Supplementary Material Article/Data_Systemic_Artery_14.csv
- Supplementary Material Article/Data_Systemic_Artery_15.csv
- Supplementary Material Article/Data_Systemic_Artery_16.csv
- Supplementary Material Article/Data_Systemic_Artery_17.csv
- Supplementary Material Article/Data_Systemic_Artery_18.csv
- Supplementary Material Article/Data_Systemic_Artery_19.csv
- Supplementary Material Article/Data_Systemic_Artery_2.csv
- Supplementary Material Article/Data_Systemic_Artery_20.csv
- Supplementary Material Article/Data_Systemic_Artery_21.csv
- Supplementary Material Article/Data_Systemic_Artery_22.csv
- Supplementary Material Article/Data_Systemic_Artery_23.csv
- Supplementary Material Article/Data_Systemic_Artery_24.csv
- Supplementary Material Article/Data_Systemic_Artery_25.csv
- Supplementary Material Article/Data_Systemic_Artery_26.csv
- Supplementary Material Article/Data_Systemic_Artery_27.csv
- Supplementary Material Article/Data_Systemic_Artery_28.csv
- Supplementary Material Article/Data_Systemic_Artery_29.csv
- Supplementary Material Article/Data_Systemic_Artery_3.csv
- Supplementary Material Article/Data_Systemic_Artery_30.csv
- Supplementary Material Article/Data_Systemic_Artery_31.csv
- Supplementary Material Article/Data_Systemic_Artery_32.csv
- Supplementary Material Article/Data_Systemic_Artery_33.csv
- Supplementary Material Article/Data_Systemic_Artery_34.csv
- Supplementary Material Article/Data_Systemic_Artery_35.csv
- Supplementary Material Article/Data_Systemic_Artery_36.csv
- Supplementary Material Article/Data_Systemic_Artery_37.csv
- Supplementary Material Article/Data_Systemic_Artery_38.csv
- Supplementary Material Article/Data_Systemic_Artery_39.csv
- Supplementary Material Article/Data_Systemic_Artery_4.csv
- Supplementary Material Article/Data_Systemic_Artery_40.csv
- Supplementary Material Article/Data_Systemic_Artery_41.csv
- Supplementary Material Article/Data_Systemic_Artery_42.csv
- Supplementary Material Article/Data_Systemic_Artery_43.csv
- Supplementary Material Article/Data_Systemic_Artery_44.csv
- Supplementary Material Article/Data_Systemic_Artery_45.csv
- Supplementary Material Article/Data_Systemic_Artery_46.csv
- Supplementary Material Article/Data_Systemic_Artery_47.csv
- Supplementary Material Article/Data_Systemic_Artery_48.csv
- Supplementary Material Article/Data_Systemic_Artery_49.csv
- Supplementary Material Article/Data_Systemic_Artery_5.csv
- Supplementary Material Article/Data_Systemic_Artery_50.csv
- Supplementary Material Article/Data_Systemic_Artery_51.csv
- Supplementary Material Article/Data_Systemic_Artery_52.csv
- Supplementary Material Article/Data_Systemic_Artery_53.csv
- Supplementary Material Article/Data_Systemic_Artery_54.csv
- Supplementary Material Article/Data_Systemic_Artery_55.csv
- Supplementary Material Article/Data_Systemic_Artery_6.csv
- Supplementary Material Article/Data_Systemic_Artery_7.csv
- Supplementary Material Article/Data_Systemic_Artery_8.csv
- Supplementary Material Article/Data_Systemic_Artery_9.csv
- Supplementary Material Article/Read Me.txt
