# Supplementary material for: Closed-Loop Multiscale Computational Model of Human Blood Circulation. Applications to Ballistocardiography
Source: Front Physiol. 2021 Dec 9;12:734311. doi: 10.3389/fphys.2021.734311 (PMC8697684; doi:10.3389/fphys.2021.734311)
Supplement: Supplementary file 1 [file Data_Sheet_1.ZIP › Supplementary Material Article/Data_Pulmonary_Artery_1.csv]

-42.276618765127864	544.2770823004321	-12.151913437211368	25.488112964268463
-42.44208634878983	544.8759704248276	-11.367862966559683	26.14360653197013
-42.57422316410875	545.5453370966865	-10.642014152923178	26.779392527254384
-42.55515733444845	546.325587273747	-10.028999987041727	27.387756644911644
-42.34439804774797	547.1822469010035	-9.568847474238455	27.881031697677567
-42.09696209863961	548.1020409371541	-9.26473728713319	27.938293845182418
-41.82388838174786	548.9791946228672	-8.876781259027661	27.877858381826908
-41.67277386530254	549.8079909154078	-8.345111260084401	27.817422918471394
-41.6432122419961	550.6136840340557	-7.757341179294577	27.690219701410125
-41.44296283654071	551.4531071161744	-7.253281057178152	27.526249130363006
-41.23462407036887	552.3175062540224	-6.795082919163576	27.357903286490416
-41.03083266059769	553.2077011052972	-6.403773905850849	27.18762020896524
-40.63225834016509	554.0963777715052	-6.182326042642872	27.011942686432622
-40.27224240758073	554.9661765975723	-5.8442627047564795	26.916370147373275
-39.939614184948546	555.8452238544631	-5.499515243536078	26.820797608313995
-39.61743270027387	556.716316384281	-5.1284266622367545	26.717452382533654
-39.385976666941886	557.5887292135945	-4.695969979792561	26.567984067933057
-39.145556612906816	558.44481021163	-4.237891618570809	26.437813463998914
-38.82715734244541	559.2448945723582	-3.7279642609651713	26.43413772555434
-38.48808543525654	560.0297783174531	-3.2074785429460837	26.43046198710966
-38.1955091515637	560.8528040603408	-2.7196777945509054	26.435453614413152
-37.953297430761566	561.7169607218967	-2.2767401708924764	26.350544185977437
-37.66772983686643	562.5913877843818	-1.8835535689462435	26.175355382943412
-37.475686007123485	563.5053097245367	-1.524993945918518	26.01105735225171
-37.34445302276623	564.4006378957964	-1.0975202718216956	25.890367333655924
-37.27399787170115	565.3027109212946	-0.6696839780529243	25.769677315060246
-37.227779239509395	566.2008689623485	-0.23383256399415087	25.51570462339957
-37.102962395744214	567.0132519170376	0.3365234721514126	25.09069496150039
-36.93451924409731	567.8292054522941	0.8915420194311452	24.835674711450608
-36.74510566446649	568.6427621786012	1.443423304456734	24.5806544614009
-36.553487493378505	569.4347454469861	2.0240274214600795	24.32563421135111
-36.35212165880168	570.1558329371193	2.688145031412675	24.133902432030315
-36.075683817507354	570.8549954610355	3.348534706627607	23.830276097067074
-35.76299323784625	571.4818675129726	4.063431574878842	23.572849595843792
-35.38776408130429	572.1072786397607	4.748857942847181	23.35111686570461
-34.952083982248396	572.6942222301159	5.432667233606853	23.329130793857587
-34.48073208048349	573.2405022495293	6.12673121289317	23.473992070942344
-34.008833582366144	573.772459168337	6.831509606474066	23.618853348027145
-33.57152613872182	574.3175769414304	7.548216382023932	23.76371462511187
-33.20650028133812	574.9010758667434	8.27469879519062	23.90857590219671
-32.92520733207281	575.5222799738881	9.007559525594175	24.3186875395714
-32.6427386624057	576.1144854537986	9.763208223989242	24.75302691274648
-32.27262690316914	576.5948770581683	10.558461737738073	25.014435589338145
-31.9348723486762	576.9261491720313	11.438215945249942	25.063510539287282
-31.796315651152426	577.1185381346955	12.4079713425431	24.71947721960137
-31.827183710557126	577.2431425617848	13.399803191221414	24.375443899915563
-31.9769123056632	577.3790711179796	14.379391704166645	24.024621981799303
-32.23703633786124	577.4180820757794	15.34328941850683	23.55437356874897
-32.521146173298256	577.3497399981022	16.29970489808088	23.113228455596943
-32.6429241034265	577.533079391827	17.246217256965565	22.672083342444882
