# Supplementary material for: Closed-Loop Multiscale Computational Model of Human Blood Circulation. Applications to Ballistocardiography
Source: Front Physiol. 2021 Dec 9;12:734311. doi: 10.3389/fphys.2021.734311 (PMC8697684; doi:10.3389/fphys.2021.734311)
Supplement: Supplementary file 1 [file Data_Sheet_1.ZIP › Supplementary Material Article/Data_Pulmonary_Artery_2.csv]

-32.15226309853546	579.0060977400926	18.399131203816133	22.96102499225915
-32.1045644358038	579.6257064885011	19.175313381494526	22.781059592446205
-32.09928089509428	580.1400273624305	20.033259811766655	22.604091322031376
-32.09184253561191	580.6498481768141	20.894201164191973	22.52510335721763
-32.287047079002626	581.1334975944815	21.74366809794813	22.25908160703743
-32.679701598535075	581.5699972115324	22.551310485796456	21.87995717403686
-33.141468080680774	581.9478733911191	23.354426622257694	21.500832741036284
-33.545365869077024	582.2633855226155	24.21289140978446	21.12170830803571
-33.872663841188874	582.595536103637	25.097749986540965	20.80652682091394
-34.264913862730126	583.0086275993975	25.918882346971532	20.563985645969158
-34.733336017021124	583.3461442266876	26.73405899993543	20.299931531427347
-35.24731775327699	583.5045352463269	27.573205699554897	19.993096848544997
-35.777466596293536	583.4811617392497	28.418300827360113	19.683500142778357
-36.394818889867004	583.432982713782	29.202591929241432	19.403941951608992
-37.00358900567139	583.4713913377223	29.993583634362466	19.19777365502594
-37.452903812951945	583.5220469696545	30.880918786222672	18.986339329273154
-37.81297558938615	583.4803194928	31.81183492681804	18.75157127560572
-38.19995302705916	583.3600714577667	32.72587875884577	18.516807975694533
-38.68989509686123	583.2210461862506	33.58552284976385	18.301261066140313
-39.22592311709785	583.1341546412041	34.42537230238546	18.140869978672416
-39.79068531759815	583.1283679919733	35.24946591397499	17.98090170422699
-40.48243212405163	583.0349047559248	35.957227604183146	17.625398343156384
-41.15801662485722	582.886671586071	36.67874833618943	17.271259770323113
-41.819538882243044	582.7437950818108	37.415530054123536	17.170824366697857
-42.543000226939846	582.5686389412631	38.08150516266667	16.936315122745103
-43.20954078082352	582.3485542446389	38.790369192259746	16.669072606230017
-43.81054391788978	582.2510153902156	39.57867716992968	16.241415905325834
