# Supplementary material for: Closed-Loop Multiscale Computational Model of Human Blood Circulation. Applications to Ballistocardiography
Source: Front Physiol. 2021 Dec 9;12:734311. doi: 10.3389/fphys.2021.734311 (PMC8697684; doi:10.3389/fphys.2021.734311)
Supplement: Supplementary file 1 [file Data_Sheet_1.ZIP › Supplementary Material Article/Data_Pulmonary_Artery_3.csv]

-17.78350304184077	575.6348352111238	19.640730218059883	14.206310409064148
-16.846606294992956	575.9251459080191	19.735099869459756	13.486923427690414
-15.898192468125062	576.1950929698944	19.576123488151197	12.467547320810185
-14.957167987930829	576.2472430979086	19.849182484606043	11.805150216707217
-14.245535604866998	575.7949265922877	20.34952065287934	12.311539615540156
-13.879282186718727	575.152675530719	21.01243788663014	13.149726025281943
-13.500317768182645	574.6382121628172	21.77281674499514	14.184162351489032
-12.711919609524903	574.3364990912867	22.285686814349525	14.524044145427451
-11.875127850928619	574.1090203172914	22.787110714023385	14.846354703530164
-11.112386327882017	573.8330142393638	23.373770200550794	15.142524862728688
-10.382797564050474	573.4154178222213	23.9155802129082	15.44912271151161
-9.654799768397012	572.9483142531415	24.419670073180725	15.916916472878459
-8.955023219761635	572.6649825815555	25.071636685058802	16.182972088696125
-8.166811329752642	572.3712323675333	25.610143377242906	16.37140195771388
-7.286049853953165	572.2581618882043	26.06208819067976	16.379947066090825
-6.367831077450727	572.3167738656468	26.45512489456183	16.109107244796917
-5.422010416515895	572.3940071456069	26.778991043455516	15.876011886935634
-4.490523186252906	572.4677713526736	27.139781565550347	15.658428889887468
-3.556970972564025	572.3453890929584	27.47279146245887	15.609944422688672
-2.585464045993062	572.346867051083	27.699531279871284	15.596751922090851
-1.590708670742399	572.3458049977121	27.80819394069958	15.580658685234695
-0.6298803848980481	572.2426588743526	28.058992907493845	15.399282551262457
0.32798298032854906	572.1361516080855	28.334776262421727	15.335843247330711
1.3056984029281173	572.007564006532	28.511675556565375	15.202954638621728
2.281681257708009	571.9005170891609	28.71346424405986	14.939466477188319
3.227315608381056	571.8115241125056	29.030378808944963	14.65940775391643
4.150668923861853	571.7345629579255	29.41374646785432	14.4482250730746
5.101213062429975	571.6425723207371	29.715881291185	14.31223290570719
6.063621883182921	571.5105456651571	29.964775775324462	14.263845056331764
7.035461447869334	571.4138941136695	30.19289699678885	14.021699063000435
8.006759330517967	571.2763878001431	30.400431804469825	13.710646357406983
8.992862500132105	571.1480806217729	30.522279840055976	13.448648757420676
