# Supplementary material for: Closed-Loop Multiscale Computational Model of Human Blood Circulation. Applications to Ballistocardiography
Source: Front Physiol. 2021 Dec 9;12:734311. doi: 10.3389/fphys.2021.734311 (PMC8697684; doi:10.3389/fphys.2021.734311)
Supplement: Supplementary file 1 [file Data_Sheet_1.ZIP › Supplementary Material Article/Data_Pulmonary_Artery_4.csv]

-44.60492847942603	582.1677828327839	40.59203230422588	15.855085188093476
-45.33895474652007	582.0335927576498	41.257148897509275	15.624477142784782
-45.97625264174162	581.6223663924061	41.90800462913698	15.113260759623564
-46.543982293504065	581.183562939135	42.60705834513342	14.623570596830511
-47.132822213805504	580.7473156828952	43.29014816722381	14.592902078701583
-47.70966641024583	580.285184942859	43.96648237760345	14.588538275050105
-48.28626044769882	579.8487059624582	44.65970238780285	14.595665707251474
-48.801082107880646	579.3274661236206	45.34107811180641	14.958365504767656
-49.299156305632906	578.6812541908834	45.91742742907323	15.252777845019192
-49.86351224077376	578.1080649129723	46.51320768152836	15.48635957926082
-50.38499769175782	577.5198500651097	47.132521351249956	15.055151055602616
-50.83220676875403	576.7891117898758	47.64819595581329	14.500314280817172
-51.27511806330449	576.028102933504	48.12583985744967	14.153254947718676
-51.72539945220446	575.3085888545048	48.65734994160168	13.946852898589558
-52.18207008463217	574.6414127430606	49.24804263293782	13.740450849460517
-52.64475490647158	574.0107459668851	49.87317651589952	13.809519046319787
-53.10670777927601	573.2760644945356	50.36918320294963	13.97010941379667
-53.52222235848858	572.531517524068	50.8927382344929	14.185610927300145
