# Supplementary material for: Closed-Loop Multiscale Computational Model of Human Blood Circulation. Applications to Ballistocardiography
Source: Front Physiol. 2021 Dec 9;12:734311. doi: 10.3389/fphys.2021.734311 (PMC8697684; doi:10.3389/fphys.2021.734311)
Supplement: Supplementary file 1 [file Data_Sheet_1.ZIP › Supplementary Material Article/Data_Pulmonary_Artery_5.csv]

-50.99199728938502	586.9353316196414	38.72938898533062	8.705172563844252
-51.90925196302776	587.1813569489136	38.412640228915485	7.734169552387572
-52.86105350562891	587.3341833095878	38.14227000846756	6.977491698886006
-53.79302609426659	587.3899237107174	37.77964728341009	6.353949129350143
-54.76825353533921	587.5071646586866	37.587583882733746	5.954273103208845
-55.74582963811404	587.4970182926052	37.37043056966311	5.657984891124134
-56.71975611790745	587.6194102829431	37.171890369199375	5.577384104093149
-57.699668420175584	587.6015608366608	36.96726512239039	5.777589108882179
-58.6418557013863	587.7879488320925	36.733538228323916	5.945195538789511
