# Supplementary material for: Closed-Loop Multiscale Computational Model of Human Blood Circulation. Applications to Ballistocardiography
Source: Front Physiol. 2021 Dec 9;12:734311. doi: 10.3389/fphys.2021.734311 (PMC8697684; doi:10.3389/fphys.2021.734311)
Supplement: Supplementary file 1 [file Data_Sheet_1.ZIP › Supplementary Material Article/Data_Pulmonary_Artery_6.csv]

11.169849119104867	570.7982428069625	30.512254295296543	12.94078241576216
12.14979664030906	570.6232197157577	30.607974816459713	12.946101038680919
13.117773413831863	570.4711372565919	30.810207388178792	12.960340976423796
14.08081899524278	570.3221736662695	31.035612539176253	13.114095037110259
15.043524489259855	570.0628434024553	31.107058322573394	13.346383172731217
15.991155752128401	569.7736017523658	31.229064944271045	13.623963577029878
16.911617730474283	569.5658132499599	31.55887230548009	13.724384898774705
17.867400179188376	569.3210002651775	31.719758422711212	13.801148063783208
18.77853887034989	569.0777659894147	32.04892901694499	13.756525930806538
19.714834300468084	568.9449363342748	32.37414862004757	13.371667771240547
20.650974691387002	568.7901343692644	32.68917287694673	12.97248710918024
21.502957411168804	568.5080245847436	33.12726799470543	12.66696785822609
22.317230380571317	568.2634163929695	33.65453306580329	12.374414509133734
23.14746202860674	567.939904776655	34.10749653957761	12.115727816045066
23.97111556542842	567.5576911232569	34.527600769614054	12.150382112130657
24.769801974271367	567.2384538935215	35.03732442808642	12.205535874828739
25.528015700787584	566.9018397617035	35.59593241228625	12.378648146342835
26.258288544188893	566.4626825164936	36.11946709647579	12.63753877899987
27.039569825610894	566.0415530095336	36.579311156605755	12.923020290920128
27.831011180137654	565.5260086078448	36.90113598695135	13.232936940325082
28.520017812057578	564.8827045884394	37.23230231118067	13.355209136125993
29.240816010482956	564.240037369463	37.49213622296331	13.441502940315225
29.914953169081333	563.552198282885	37.75809281700256	13.527796744504435
30.551886124755363	562.9216843323632	38.19597612462924	13.288962151827125
31.27923686205169	562.3671187720702	38.598659713528306	13.10896869237684
