# Supplementary material for: Closed-Loop Multiscale Computational Model of Human Blood Circulation. Applications to Ballistocardiography
Source: Front Physiol. 2021 Dec 9;12:734311. doi: 10.3389/fphys.2021.734311 (PMC8697684; doi:10.3389/fphys.2021.734311)
Supplement: Supplementary file 1 [file Data_Sheet_1.ZIP › Supplementary Material Article/Data_Pulmonary_Artery_7.csv]

13.608056000404225	580.550236998243	29.757648132343682	6.52449151898012
14.121628781651244	581.3993955954862	29.914634339193167	6.331291086694756
14.649245078752296	582.2398765667814	30.073370738294102	6.083462540263072
15.195070670141618	583.0787355926117	30.162522817050995	6.041459151991199
15.809374856509534	583.8673679901221	30.257180894126535	6.075453703052437
16.440810234667655	584.6094956116128	30.50276906246582	6.214641616178712
17.096034292572327	585.3445912655167	30.701372740368953	6.580651910534108
17.76352259642065	585.9584663660476	31.117377829277363	6.543854412971587
18.195050243550334	586.5709872068223	31.767300070844122	6.243861373488598
18.59591135990773	587.453232290608	31.92027718519258	6.593763647913191
19.539767414398	587.7258574929499	31.947336025349106	7.246451778614656
20.14738387923477	588.2135490738923	32.54849152840597	6.882147069003176
20.679633569807777	588.664926429387	33.26913751870926	6.593528863587246
21.20722588121028	589.2015450423753	33.92968652928241	6.450707862166312
21.473415272663928	589.9092204449021	34.58488076215488	6.221631249940251
21.88358942861915	590.652329301615	35.11546507265205	5.64887187612927
22.372388551271303	591.4071684564314	35.56114486192712	5.1305602228701135
22.784352138127954	592.2504948511925	35.91705806668773	4.720874568704951
23.334351666807247	592.9768502918096	36.33559357252276	4.37872218065702
23.79616154930657	593.6933700678532	36.86571147488328	4.420298514960663
24.446481160668018	594.2189342310509	37.394722788251755	4.14437416673853
