# Supplementary material for: Closed-Loop Multiscale Computational Model of Human Blood Circulation. Applications to Ballistocardiography
Source: Front Physiol. 2021 Dec 9;12:734311. doi: 10.3389/fphys.2021.734311 (PMC8697684; doi:10.3389/fphys.2021.734311)
Supplement: Supplementary file 1 [file Data_Sheet_1.ZIP › Supplementary Material Article/Data_Systemic_Artery_1.csv]

-15.537311950543776	545.9784735295806	6.102760907652408	26.334294391158693
-15.062500598689978	546.7777791692038	5.7602306131231975	26.713996768614763
-14.692442349858112	547.7062881291785	5.739633893369246	26.4657492515651
-14.307153023698932	548.6185717900023	5.614024991067143	26.132855465321956
-13.861339752633475	549.4602017770583	5.309926218503935	25.84245220312891
-13.375314187617597	550.3016655924972	5.073009787492633	25.573435488260074
-12.866109645240165	551.1345357884084	4.856647302199248	25.44059736760382
-12.33354965794005	551.8984761241431	4.4944038725385616	25.3666915858339
-11.975638763402532	552.776889087906	4.185970822358915	25.12087536681001
-11.696708363074691	553.7024195650391	3.9294732467655575	24.65473634126239
-11.435361097127208	554.6577907006283	3.791621567462934	24.05395647853673
-11.20596274681663	555.6251396096662	3.6768645377611215	23.782190876100962
-10.98970479397976	556.5967503391819	3.5722065379615047	23.629864281530402
-10.763934636044583	557.5668316772008	3.4737331231598936	23.47753768695986
-10.505787702854606	558.5289350441038	3.377796553507701	23.325211092389385
-10.192569300595254	559.4742062315919	3.2809273208642944	23.172884497818824
-9.803164705496593	560.3899104120122	3.180040842182245	23.02055790324837
-9.335808106677112	561.2681423473176	3.0753115052858604	22.893884954812815
-8.86074469325075	562.1436660212269	2.9792081150773133	23.251128036460397
-8.478975642132646	563.0637117276314	2.9100890142724376	23.608371118107883
-8.28920522526433	564.0412750640482	2.8737409234454128	23.965614199755368
-8.210452376293901	565.0348830502163	2.795004542324319	24.151781127121833
-8.04729419503004	566.0159778683872	2.712275328388201	24.222251492406322
-7.670874543298008	566.9283803128433	2.583204220434529	24.240166010339045
-7.23841339281531	567.822704965484	2.463646503592135	24.008660946268197
-6.7827474799957255	568.7087163596258	2.3699978375337287	23.774493675238364
-6.304979540050092	569.5817628747393	2.2647565029315553	23.833940386433618
-5.885869178381541	570.4843271887192	2.1754613007369428	23.93210595020724
-5.62798895933884	571.4461802028712	2.1470246377919353	24.030271513980825
-5.4637921808272125	572.4325073326298	2.16393567171221	24.065027607439944
-5.339085912766494	573.4250986368465	2.1497627282524037	24.037495753578934
-5.187568998748658	574.4137301642401	2.1272338159896194	24.068872831937128
-4.994678464711748	575.3906634390879	2.2023742710039684	24.264073890513842
-4.7864946339786565	576.3483186035731	2.3971014807051714	24.4724549031429
-4.619595536714959	577.3033143408638	2.642185994590603	24.582913562744285
-4.577470122025369	578.2777756979634	2.8527413752746105	24.69337222234557
-4.60563898155122	579.2652156032627	3.0090500316890756	24.73416546674078
-4.628676446640777	580.250329786193	3.1775862337048997	24.74580792077732
-4.740083063158275	581.1865795340381	3.4944073529302826	24.65191650951372
-4.912137555518111	582.118452218178	3.8130418605825356	24.293172838405113
-5.11010869835014	583.061775445645	4.081198253540273	24.035085037143403
-5.343871011272683	583.9927372705945	4.362309411808453	23.91439921423348
-5.648500782754496	584.8918042456509	4.676015295169563	23.862495854649243
-5.913408181653125	585.8097516204255	4.969480779076645	23.80752157039683
-6.152238089930439	586.7416316414673	5.244493290949654	23.693237464976857
-6.432055624330532	587.6454409784036	5.566235395025243	23.587160440411584
-6.659126194375472	588.523095079363	5.983760307299519	23.56001113750733
-6.903497223679088	589.364801655985	6.462971197003459	23.581238119979805
-7.287161254507504	590.1627308466556	6.91986153117374	23.602465102452307
-7.740330573232579	590.9597860890541	7.319247412394279	23.476244623092445
-8.233651918733228	591.7391023096764	7.70624105281569	23.401672623789327
-8.692383452120259	592.5718335720991	8.00402255902587	23.298576179364247
-9.095412860633655	593.4539460953603	8.24641679128862	23.054201126536896
-9.493605061991243	594.2993204880078	8.592239365485149	22.793893367613503
-9.932038706218824	595.0865492263134	9.024837183003104	22.478134945197827
-10.401780600732867	595.8460834927138	9.47648979995998	22.22382601551245
-10.865134782178089	596.612646218387	9.922793450788113	21.969580851620982
-11.308397486777988	597.4043837329885	10.344163852345893	21.94760362871974
-11.745500089161103	598.2224095276875	10.718689011918029	22.01090864422988
-12.24479841867377	598.9835244574952	11.123338890781561	22.127614104292764
-12.826118956722324	599.6121724138169	11.630275165480464	22.17805868150868
-13.413581570701064	600.2004982224333	12.18648008854446	22.104902904931848
-13.956572836351247	600.8363112207369	12.734583252367582	22.243138790326423
-14.461723939224726	601.5181520962587	13.26463398492913	22.502890768335135
-14.962210477127798	602.2159778008304	13.778368418111576	22.762642746343758
-15.49481651751918	602.886786515668	14.293136737317718	23.218144565080525
