# Supplementary material for: Closed-Loop Multiscale Computational Model of Human Blood Circulation. Applications to Ballistocardiography
Source: Front Physiol. 2021 Dec 9;12:734311. doi: 10.3389/fphys.2021.734311 (PMC8697684; doi:10.3389/fphys.2021.734311)
Supplement: Supplementary file 1 [file Data_Sheet_1.ZIP › Supplementary Material Article/Data_Systemic_Artery_11.csv]

Transpose[Transpose[coord[11], {4., 3.9976470588235293, 3.9952941176470587, 3.9929411764705884, 3.9905882352941178, 3.988235294117647, 3.9858823529411764, 3.9835294117647058, 3.981176470588235, 3.978823529411765, 3.976470588235294, 3.9741176470588235, 3.971764705882353, 3.969411764705882, 3.9670588235294115, 3.9647058823529413, 3.9623529411764706, 3.96, 3.9576470588235293, 3.9552941176470586, 3.9…
