# Supplementary material for: Closed-Loop Multiscale Computational Model of Human Blood Circulation. Applications to Ballistocardiography
Source: Front Physiol. 2021 Dec 9;12:734311. doi: 10.3389/fphys.2021.734311 (PMC8697684; doi:10.3389/fphys.2021.734311)
Supplement: Supplementary file 1 [file Data_Sheet_1.ZIP › Supplementary Material Article/Data_Systemic_Artery_12.csv]

23.410115463987268	749.485859304923	-4.705804328422834	7.153720701057798
23.4771142266124	750.4413233361607	-4.410804188844507	7.3582813589333975
23.572724793440234	751.3621794802522	-4.0262873746700665	7.226800747111474
23.714753048905678	752.2691864398918	-3.625913486879371	7.003089283388684
23.78646809391106	753.2569185829691	-3.4942531617722	6.599474228599311
24.05911286398007	754.2144337001201	-3.3848048284478462	6.3702813885556475
24.2593141082779	755.1952008236406	-3.3423519133612403	6.179180719674997
24.516025570084633	756.1518529634769	-3.4781738587836424	5.791681387729957
24.81880608701202	757.0812996397904	-3.698421138107496	5.569934021912419
24.953804645337268	758.0532839988407	-3.891399875694421	5.43454062055904
25.23768487676568	758.986953615113	-4.105280432608794	5.244145934173756
25.464328063028255	759.9451659423194	-4.277182004415022	4.971357923408826
25.52875580593809	760.9206167484892	-4.485648446494104	4.64181365718316
25.707245711901436	761.8922637625411	-4.6282537922138856	4.557336512206148
25.869418885193927	762.8616904039258	-4.819415808433238	4.64233226046489
25.983758466864703	763.8453925445303	-4.976571646954763	4.645226633191002
26.04895105756064	764.818910238802	-5.199344179296713	4.628476067950377
26.06323351001082	765.7666024172971	-5.524978384056387	4.685247158996022
26.065939995599344	766.7144061951467	-5.8554289971171505	4.88751307138396
26.088671010430556	767.6635969996231	-6.180660195071241	5.002808653650961
26.138929429468924	768.622417015779	-6.465231505254995	4.9800002954627445
26.023764833381513	769.5862477562567	-6.663473786821573	5.004867418325804
25.876157813235082	770.5494564308982	-6.8834407802655715	4.765770244770628
25.74837113197558	771.5044298974423	-7.160804905987764	4.512162328021379
25.627722021935103	772.4559946530496	-7.451518955233438	4.398268384669773
25.58270388773183	773.4325145060214	-7.6535812292779495	4.308719457038225
25.55789331360924	774.4121469166216	-7.85264065409876	4.198927140220735
25.506200189069347	775.3779920392403	-8.119734349912447	3.984687528842243
25.418781550134607	776.3310186373174	-8.415397874879545	3.998881464049925
25.23061278280306	777.2442812914626	-8.775014632258621	3.98098279223001
25.01975559142992	778.1487183120271	-9.147179052935037	3.919722349013806
24.910162931324223	779.0625859333265	-9.543749593779307	3.9903842948584787
24.84420389384221	779.9680892111768	-9.970690608677664	4.060689669471268
24.79349361311765	780.8908902748803	-10.361354440928237	4.1989787889674055
24.692109610410693	781.827514546232	-10.700508693451154	4.181327872556667
24.610171282434237	782.7885005903928	-10.955250999383589	4.334784459063977
24.63766109667754	783.7659979636181	-11.173135252149788	4.306693928621846
24.57756540579509	784.7397150706872	-11.394667384402878	4.3050599425250144
24.54091917775304	785.7127136921814	-11.583010975413059	4.370894846204896
24.660536447980615	786.6690919755283	-11.821001569148027	4.394778904497287
24.661304795893518	787.5844927286214	-12.227334335232978	4.461801858031239
24.66719127195551	788.5055095180071	-12.614879008269089	4.59504935619724
24.577651792067776	789.4356739647847	-12.966566421259463	4.659661053707116
24.59892060329019	790.3328874957815	-13.407297281031239	4.691454192687403
24.530487130840804	791.2716099669822	-13.710316301212648	4.57542196508684
24.567321986487205	792.2619938000556	-13.782048895967701	4.542193543607644
24.730712758531666	793.2187401352942	-13.969105049884867	4.553661287992025
24.560202232064405	794.1792521401247	-14.181810936666354	4.521544115301104
24.567699975289905	795.1392346152277	-14.461750044327303	4.512442474906046
24.531366242944912	796.0792939343272	-14.79041695202159	4.532738525097759
24.25918111561474	797.0175666340273	-14.990633740463695	4.751479039367117
24.239634968324296	797.9019887725318	-15.45508658122762	4.983045987728394
24.22632526481499	798.8781237611817	-15.660346533589403	4.564778559226631
24.212655903066967	799.8771791077346	-15.742831896534872	4.428717332521843
24.212534595865645	800.8278922678447	-16.05338396714701	4.591405184708243
24.299543609745083	801.7348140036537	-16.472099827856844	4.3987125125417315
24.31951219967941	802.6477570901867	-16.881500118061492	4.397673544725118
24.44063623086889	803.6293624056475	-16.989099929242727	4.580253482587351
24.47615869077558	804.6145151947119	-17.16357884477701	4.406886546747147
24.620316576152348	805.5845657048202	-17.36945315336183	4.344641286553563
24.73105919906094	806.5461123767407	-17.632624446709947	4.454207918592407
24.82171381196667	807.5252282504935	-17.823578947687317	4.698718609229376
24.75492387992143	808.5071176301583	-17.97860417525024	4.752675286685348
24.962245501518584	809.4576695186562	-17.887081260202574	4.6891532027360325
25.18626430788535	810.3927522790054	-18.01572925986442	4.783867663356355
25.033046467834453	811.2991878541868	-18.31527905312385	4.814154951765673
25.080409370331957	812.2370758781268	-18.400117196784965	4.59008619318227
25.36744989821801	813.1908908326358	-18.363233484933204	4.203283844769888
25.58053903206466	814.1657006211645	-18.318343295006976	4.095723983549607
25.82240116313308	815.1310912825791	-18.239643721301206	4.28763435555653
26.070467338160835	816.0750583740474	-18.35360693418876	4.342255754914679
26.26090037645231	817.0170821631575	-18.634598122870187	4.249980096209098
26.311893889389076	817.980420870652	-18.873933007456678	4.402317815683747
26.32029315494481	818.9664432360508	-19.042735858447227	4.541174249426122
26.374687241174556	819.9613220517537	-19.133644855271964	4.350264523438707
26.453344623820797	820.9519906203448	-19.082028245178545	4.37514101554772
26.484474772125647	821.9325830838251	-19.077187634589066	4.335033735556958
26.554252095445374	822.899563826178	-19.1378000583773	4.36436161297368
26.865819730043857	823.8453041410036	-19.06806760951544	4.457879738542543
27.1456065318963	824.8027751259932	-19.05176729193211	4.569977408002612
27.261646684838066	825.795712771247	-19.07770327862878	4.605115525970482
27.37324933338469	826.778578401995	-19.19263339949037	4.507402300488095
27.575392115613223	827.740954181025	-19.356003569458604	4.47108951728009
27.618589131750554	828.7349759216881	-19.454716742515018	4.236341743524942
27.653212511492804	829.7215152398971	-19.60524011934987	3.768775723914294
27.766018561835764	830.7011960254949	-19.73401027988227	3.387486080476151
27.776477389028937	831.6651531962098	-19.915399930281232	3.3490324148064547
28.01677881846049	832.6133905848175	-19.904954886984555	3.439846218886272
27.92205831175849	833.5019904844391	-20.33351176655598	3.318825544570616
27.721784317093782	834.3962249690867	-20.727099079112406	3.479035611922917
27.4495445156779	835.1103744653991	-21.357879142292227	3.510155939126531
27.067720533670947	835.5517382767965	-22.160742833089895	3.5248186162467525
26.728905748121473	835.7308300605298	-23.08249046449332	3.8553691555615885
26.104889845075927	836.0354845691496	-23.798846954222764	4.194087386403345
25.451427970958456	836.048370243001	-24.55696822927702	4.352082446033206
24.777770461962767	836.1401755696446	-25.29311289652532	4.45632034087787
24.18878915744504	836.270787283767	-26.09259651412893	4.23405634726099
23.43488812229541	836.2594447966678	-26.750811046811695	4.150761555176951
22.84973334996013	836.2107622047024	-27.560323851129535	4.299787185559406
22.14818090569386	836.0336025967733	-28.25075107418733	4.324557629675004
21.481459424880185	835.8661344762037	-28.978927945191103	4.486409925637197
20.7452061255274	835.4863615191574	-29.530394443106285	4.674725708667892
20.003115942855185	835.2640677899875	-30.155983876458713	4.875622136000191
19.117182864928818	835.1123842943878	-30.579147507789887	4.9431488709726485
18.270412426126608	835.0441643982607	-31.101127348526727	4.963339512576235
17.348562573254743	835.0956606265087	-31.466044370447047	5.112604190138071
16.48079098006878	835.2288322714262	-31.93175921820601	5.1133899321257
15.68803367167059	835.4168140844082	-32.51454739452542	5.037650356330467
14.905230857591691	835.6252836709172	-33.107275054526866	5.029385266358831
14.108238939346178	835.8577754443837	-33.669632201641	4.992971029823085
13.273077905155107	835.9722643104371	-34.20531198740489	5.159182955600993
12.4741416346216	836.2095514416775	-34.74234756791628	5.283668662185783
11.707857043595727	836.6400918474166	-35.213286563924335	5.277143625895977
10.955260578179253	837.2049065228952	-35.54592893016715	5.252417018956901
10.207245402537227	837.8295939664563	-35.774763621533104	4.86604415912
9.560610881171309	838.5698310207885	-35.88229091029666	4.510221364124375
9.011406859161406	839.3483052444147	-36.12043979669676	4.23933766127564
8.568895081293489	840.1732230758641	-36.44373177983052	3.9623214200618135
8.206314448547552	840.9712441775815	-36.8733688789342	3.8413406090065103
7.87038707922893	841.6875832684459	-37.48540372651216	3.7766633290446423
7.506093725442345	842.350562209278	-38.13220936544308	3.731564377663284
7.148585419279547	842.8824991682108	-38.89349348778352	3.624663429717856
6.885150851622329	843.3391997874962	-39.74597091839582	3.457094027385305
6.648038099994689	843.7994863583976	-40.60278026178563	3.5445427728070324
6.572611138540299	844.2931104647593	-41.45615558942921	3.600441983000842
6.680603807920561	844.7748975609778	-42.32880202897557	3.8314775456041263
6.797427283079419	845.2416501857992	-43.20676827653035	4.131979070331049
7.0028743185265805	845.5815387110767	-44.11834865026749	4.434557233681367
7.303097359847327	845.7867736888927	-45.05204003974863	4.589567003564587
7.532681778309343	845.9669529678271	-46.012118983624255	4.72102678381844
7.703073834396964	846.1962692418906	-46.96690640827824	4.850565083638962
7.732853785315084	846.5733338592686	-47.89193308253821	4.761135439334085
7.740006851170403	846.9850919328106	-48.800444416360726	4.491488404670719
7.867042254508196	847.3753453569216	-49.70743610355234	4.362181365854578
7.806741901832784	847.9390604573937	-50.52048563561901	4.196843934860239
7.593704230194982	848.6286170694816	-51.21381435453274	3.9662086946732864
7.226448819306874	849.313806600773	-51.825868919624334	3.6100642674294234
6.7134620277610315	850.0829016038648	-52.19398219812055	3.3425717808207502
6.289329896408513	850.9710560419728	-52.36424895218671	3.186733084468516
5.8069742547217755	851.845720125822	-52.40189589642824	3.2764399066072087
5.519618738540819	852.7904060039676	-52.45494891682425	3.036268646516489
5.452989014395302	853.7465906459908	-52.190956788875795	2.6591211669323944
5.615294356120208	854.6659075166574	-51.83152650627649	2.423341006300765
5.916950299594269	855.5722074061385	-51.52613786552858	2.172413372387106
6.156683552905987	856.4570999044462	-51.13157606175404	2.2597633703780415
6.724035408020045	857.1935150114562	-50.763317247784336	2.473814185921069
7.3130315756204105	857.9643610091	-50.51179370910396	2.7875600613878353
8.07771853363274	858.5542498302061	-50.25343716695791	2.8962921227354768
8.932097266871587	859.0193973031895	-50.029820869677586	2.902261991567822
9.842395097165035	859.4240804330418	-50.128146114517385	2.7638007317351363
10.759138839852515	859.8045676956788	-50.00566663802874	2.46442979592869
11.746448629341195	859.9713875113589	-50.01684501100895	2.6056738511025834
12.728675574147989	860.1722278939721	-49.99145661693725	2.3879969207392007
13.707747893123813	860.3693210737805	-49.896677675881044	2.601928565790183
14.702753013321152	860.4972235943584	-49.890828619770616	2.7464662538857323
15.674319338005475	860.7314559695524	-49.90848829878134	2.9298439986003477
16.548920004637846	860.8843007725267	-50.34790756322119	2.8677897899555
17.27223307376083	861.128065644544	-50.99450352544399	2.950912891433112
18.074002717326014	861.4916141794805	-51.471862287936126	3.1267867101757183
18.648846283839546	861.8925213574169	-52.15743186242243	2.698554750746558
