# Supplementary material for: Closed-Loop Multiscale Computational Model of Human Blood Circulation. Applications to Ballistocardiography
Source: Front Physiol. 2021 Dec 9;12:734311. doi: 10.3389/fphys.2021.734311 (PMC8697684; doi:10.3389/fphys.2021.734311)
Supplement: Supplementary file 1 [file Data_Sheet_1.ZIP › Supplementary Material Article/Data_Systemic_Artery_13.csv]

23.414003080373437	748.8933031792188	-4.266081898023788	7.248164539818144
23.21963970063845	749.6806126920028	-4.846257040894428	6.8329632623279295
23.07947679983994	750.4794991583135	-5.426278445688345	6.420935130722355
23.371733711544024	751.1220896474865	-6.104909100315996	5.76391517262338
23.66489124461427	751.7894114686217	-6.792574183196019	4.755837546200048
23.907874551736946	752.3635487549881	-7.576613232603526	4.050668783597054
24.096226564359668	752.986200278243	-8.33937872261112	3.613996232878556
24.29757373291054	753.7148062170896	-8.995410654916743	3.5032767966713787
24.374228802881664	754.5687026271037	-9.495116656499393	3.673794725213032
24.41731782489624	755.5285914809546	-9.744161794993227	3.9043719822857814
24.476323274305205	756.4771084266466	-10.049336219113853	3.648048791416962
24.552407732115647	757.4499617248555	-10.234858906550706	3.603063383096276
24.620966619482964	758.4201733827886	-10.455724895257154	3.552542816652377
24.683497049801666	759.3808645021247	-10.734709457246034	3.731286739435429
24.923700499865653	760.3152066242186	-10.957596772327935	3.9384057362560814
25.22440413046127	761.2538810900904	-10.974451019165329	3.741327480929797
25.561456170659355	762.179624922977	-10.81424070743177	3.40023519053269
25.893864331610896	763.1100377879408	-10.710341565181938	3.178439456503906
25.97504117418066	764.0890336326672	-10.751139704041682	3.0373083596795882
25.967337501723623	765.0640849590708	-10.948436608029843	2.7453764179942706
26.01021175845832	765.9925984221766	-11.310986643324476	2.7293271752733386
26.02359785065071	766.9324216732821	-11.618189397514247	2.870631066032157
26.111529054765644	767.9139190367579	-11.787187885576882	2.9199844243185007
26.247210040957995	768.8906583209862	-11.92554685047123	3.1745587779363893
26.44326460645457	769.8590675951056	-11.89368917874966	3.1846348765449504
26.80800323921379	770.7728019054811	-11.936761506494571	3.1361701134172244
27.097025337773182	771.7007609893398	-12.127642950455204	3.1300101174881747
27.30904491040317	772.6789105260441	-12.138998589997955	2.925305729191419
27.594321715011656	773.6412484628613	-12.147662608622863	2.7892072478422336
27.81787564765139	774.6150340390386	-12.19235450486377	2.7142564420787365
28.038015207860422	775.5796131735005	-12.35184356915138	2.7987032802106953
28.339286710551004	776.5314825348554	-12.453805785199593	2.883707869042604
28.59353620981005	777.5013594961254	-12.482517496825077	3.177500586925638
28.844694817998594	778.4682284951799	-12.483792776298847	3.353478350808572
29.16284508160868	779.3998606404793	-12.607966462698501	3.4247623071736903
29.527962018537963	780.3132728847556	-12.437745116661624	3.5859492151978523
29.715370891339198	781.2912034942633	-12.333287771464725	3.5946749402607234
30.001734268073164	782.2470533570988	-12.370171026826458	3.3521517964495136
30.468270613056916	783.1241525813484	-12.511879756968233	3.353532075282768
30.896426534145494	784.0322246640296	-12.526082108967403	3.492533923148943
31.381787751069982	784.9016363796043	-12.654022962547534	3.69132890807908
31.959130531033807	785.7201739389258	-12.727754654020595	3.513548184659825
32.57061051882113	786.5115184105506	-12.817982512958523	3.7796099462666772
33.049902511582864	787.3902109294283	-12.791232680048784	3.624995289335542
33.40334587532686	788.3101328639216	-12.620126050038838	3.488466473433284
33.60171659554015	789.2816556480747	-12.742300617975594	3.2092079630406127
34.07943563849346	790.1575148985678	-12.736500655960036	3.0381985882576186
34.567884180492854	791.0344875847562	-12.696342840281824	3.1153687713012057
35.12131475908413	791.870077094546	-12.64144629225637	3.1573500783704973
35.63985912740199	792.7163607798524	-12.680021918369027	3.0662380357133285
35.6709905323519	793.6790300651809	-12.82206057624947	2.944803921624422
36.00379897094853	794.558289790654	-13.070991042360934	2.9125260849303842
36.385280299627055	795.4388759934149	-13.314765341660165	2.772342931207424
36.490710425717225	796.3729307863464	-13.254819273982905	2.7755154517534404
36.83385984544241	797.2421597709339	-13.15750468299751	2.9259357541225577
37.16900203198875	798.1387113493798	-13.17700647056223	3.0081643365671966
37.23712756769942	799.1239436693417	-13.135220723449624	2.8855698381402752
37.52048043027935	800.0485080944696	-13.074029281429663	2.939311708568799
38.05328020833891	800.8960661025005	-13.069364234639522	3.1556738909258537
38.54292532566376	801.7666105215826	-13.083673199163993	3.1227047639779344
38.96122347238297	802.6720712196145	-13.177460215344407	3.2146108534608526
39.46195582732479	803.5110787717647	-13.383381749646189	3.1389381274882133
40.009737134145695	804.2900774920096	-13.696703672995927	3.10872565102689
40.459166311319066	805.1154079112658	-14.035909272594976	3.1709351728493567
40.821359555520544	805.9925300598283	-14.360979807239275	3.4666925496869507
41.204389684793746	806.8437098797982	-14.728262682847427	3.5990132947250095
41.56889033158078	807.6701915559747	-15.135389366859112	3.704127692453767
41.95649455397727	808.4122892474389	-15.66578367206125	3.8089519254614594
42.26961019599835	809.2769859904423	-16.049346567004154	3.934820261187519
42.59940648762493	810.0423115025033	-16.60333361627174	3.909528784289838
42.846876490876696	810.8235378312808	-17.182462760504194	3.560926640280526
43.131518980007385	811.602152826456	-17.740592675677277	2.946386108962367
43.27725719640993	812.4072999929949	-18.312158045614783	2.8486415050015927
43.60831206087517	813.1732143513731	-18.85745815285711	2.749128769472368
43.71142641605126	814.042665303108	-19.342299216243973	2.6187644516921305
43.859767213995745	814.9086176922358	-19.811641637134404	2.815284272623343
44.19465134542211	815.6472481897068	-20.393765486353487	3.0492595094385258
44.4741610581242	816.5420696930094	-20.7296570270455	3.0153654363571682
45.07287138613142	817.2973074776964	-21.002429040992503	2.959212696091649
45.63154682147773	818.117955484404	-21.148051574416016	2.8548027748771254
46.29931732595132	818.8605936455401	-21.212806165269825	2.7379102185293123
47.10069181557113	819.4618777954644	-21.210572515715604	2.568299517050939
47.71011088952735	820.2530246832637	-21.1619530983419	2.781359190244933
48.303159546273626	821.0136540817963	-21.418699909723138	2.829563411263708
48.62891384845233	821.9380839975108	-21.600880723415276	2.9337810945652
49.29147134185018	822.677900919918	-21.603271563330896	3.2786319278391303
49.761544637703594	823.5474793956664	-21.720696329439743	3.1902972969469
50.275964394000226	824.4061263913338	-21.78926573466667	3.067113613909322
50.737232118227055	825.2757178392139	-21.98046696009295	3.0358889129133595
51.32766578154924	826.0759287998459	-22.092847556982694	2.872815824754891
51.90023486926292	826.8838308335255	-22.251763747461645	2.728517580667774
52.44691448726475	827.7057917183503	-22.422534876488886	2.9670076803825394
53.102038721325854	828.4431245520135	-22.35000319258716	2.7985352573355318
53.573491962756606	829.3104437252574	-22.322521403418744	2.935610283422458
54.06066566172204	830.1476877571411	-22.545644264702467	2.980649724680894
54.61418186163772	830.9545762675883	-22.76521196357697	2.6953526380617507
55.173681899770514	831.7404626761876	-23.025835540986932	2.5661759501575334
55.56450698620022	832.50623015263	-23.502089709418787	2.687626914872184
55.90449559389084	833.3655443550023	-23.796119876877047	2.8347292591805955
56.489790424430716	834.1215725167707	-23.944945942720473	2.9909535355823267
57.186085254651886	834.8213095745313	-24.09895687384129	2.7222461215037304
57.91995449554708	835.4235856359307	-24.34720534665847	2.6104838942044917
58.790911097966024	835.7575457173956	-24.672930689641554	2.416486691203802
59.71586520773743	836.0374912853429	-24.917785076308203	2.260427167077909
60.615739040145726	836.4154143751598	-25.136002267214597	2.244652391120731
61.53796424687196	836.7278547058063	-25.28011621592646	2.3236248299178124
62.34728126728363	837.184536918571	-25.382087408265146	2.365574460932585
62.959222110614256	837.9500627945223	-25.51548380179114	2.28982788540212
63.488024845339815	838.7880809623273	-25.513829109695948	2.1879351478640685
63.91575345658812	839.6826607157287	-25.616852733888727	2.369975394618856
64.49361969351506	840.4801171392152	-25.77322238644888	2.3766011683749606
65.02996660305625	841.2847661448507	-25.959267628134317	2.267255652193037
65.4677026724897	842.124314873643	-26.224270973377667	2.3267776492356314
66.07035033508953	842.8600945876973	-26.517925044518616	2.2133666798803664
66.55166161772927	843.6959735725073	-26.77588723326562	1.980572941136326
66.89841303319328	844.5619323134384	-27.132425912981464	1.797369759701512
67.04060825338608	845.4861174951817	-27.465482988143552	1.6356978525280705
67.01846920494313	846.4193203154135	-27.818048745338913	1.6810295763700613
67.04476417211018	847.3830900382231	-28.044649901398245	2.2143324243594296
66.77729669001891	848.3281659174913	-28.234654691651276	2.2084522646780274
66.50740065030152	849.2544922332296	-28.41344014187088	2.340276217941131
66.01829334445841	850.0056642062242	-28.785001714586404	2.851081165170635
