# Supplementary material for: Closed-Loop Multiscale Computational Model of Human Blood Circulation. Applications to Ballistocardiography
Source: Front Physiol. 2021 Dec 9;12:734311. doi: 10.3389/fphys.2021.734311 (PMC8697684; doi:10.3389/fphys.2021.734311)
Supplement: Supplementary file 1 [file Data_Sheet_1.ZIP › Supplementary Material Article/Data_Systemic_Artery_14.csv]

-22.1164449708035	605.738597510045	23.022921558110014	23.127454765197662
-22.712309852157134	605.7431162929075	23.826170294739153	23.000360925110375
-23.356209898249535	605.7260864857669	24.590948747711714	22.80551546952893
-24.049113935557553	605.7113166342638	25.311982693749844	22.695041927535783
-24.752045032411033	605.724326517232	26.02331034898655	22.588996421112714
-25.412166294918155	605.772766497661	26.772335667278675	22.482950914689745
-25.952081559095852	605.8019885377626	27.61223037141399	22.400194741343736
-26.396515591772978	605.8068350444339	28.5077526272515	22.253951469316558
-26.79646281408388	605.7935265542229	29.424350061145578	22.10770819728938
-27.202414225051363	605.7681125562262	30.338103035129787	21.961464925262305
-27.63143522132038	605.7418102185727	31.241217162076502	21.86753266599313
-28.069248831131308	605.7318205976632	32.140421590234595	21.840305113159488
-28.497637081884893	605.7563042337487	33.04380080960887	21.813077560325844
