# Supplementary material for: Closed-Loop Multiscale Computational Model of Human Blood Circulation. Applications to Ballistocardiography
Source: Front Physiol. 2021 Dec 9;12:734311. doi: 10.3389/fphys.2021.734311 (PMC8697684; doi:10.3389/fphys.2021.734311)
Supplement: Supplementary file 1 [file Data_Sheet_1.ZIP › Supplementary Material Article/Data_Systemic_Artery_15.csv]

-21.23034307243739	627.410503906269	21.378916429484057	16.115287178888835
-21.382700364003796	628.294092057939	21.807822889342425	15.176320464019208
-21.62853223500177	628.912687361709	22.540336364182068	14.636496035990229
-21.89152246179847	629.7368614685391	23.00403240851628	13.851193793899435
-22.14813506197667	630.6854378457751	23.107905916692015	12.730898552459799
-22.405984385810484	631.6507891796903	23.16412735888676	11.488742300574858
-22.73295893468673	632.5866748507468	23.2856548348547	10.277082067779329
-22.816307882924573	633.5422658813175	23.51751005108509	9.24567662298372
-22.83903255274961	634.4929598697255	23.82597707652371	8.479651959375305
-22.96625213105087	635.4075660218803	24.204007218917567	7.738534174067281
-23.20754255219232	636.2760475285635	24.636377441794803	7.213285535819696
-23.467209113881005	637.1373947062276	25.076260431050418	7.116253596196012
-23.674917329539266	638.0416171102922	25.44624429711578	6.929122100529123
-23.794911951747924	638.9887391780715	25.74037831664446	6.4745004409990665
-23.88710635951002	639.9678611577785	25.88178234778741	6.215568488242055
-23.967128644822413	640.9642863747238	25.93228245946318	6.160477941209065
-24.027947538425888	641.9617171216207	25.991722714040037	6.150020688030753
-24.013012625662974	642.9562842428944	25.98179287336888	6.144217041283805
-23.985444683422838	643.9502411984504	25.92436239057096	6.173251005583831
-24.08563783815318	644.9454289945113	25.89614477667649	6.102476379565294
-24.226825594301953	645.935109199085	25.846274450561033	6.2648155485655375
-24.339553468270225	646.9232613460495	25.83466644860845	6.567581627572372
-24.34337330072429	647.9192516297643	25.882431403560908	6.538037713502871
-24.35536573630825	648.9144830331961	25.872673465243057	6.529563965826009
-24.398918155020993	649.9009199160068	25.929735258759507	6.48840362664213
-24.30547137728923	650.8805986166873	25.764044361986407	6.327111758887911
-24.19117915174836	651.8574247493375	25.581259294799153	6.237811753894151
-24.131722948904585	652.8354387285339	25.413871328359683	6.1259160806120825
-24.152316281600676	653.7505245034312	25.012348943191725	6.001291744088436
-24.197654655827872	654.6842507707894	24.65939580308492	5.959446359234256
-24.23329281872237	655.6541457257954	24.416179724065024	6.159905794600953
-24.270450033806203	656.5827192698713	24.045022287322116	6.403015162945883
-24.1915426405933	657.5273991856601	23.722554872080035	6.3248072310417625
-24.11931653372072	658.4544604873242	23.35174449051584	6.237163430431176
-24.1376123807504	659.3462109959723	22.89745960915979	6.299034304998462
-24.17764451925975	660.2087750899633	22.391498736218015	6.3352363618177145
-24.281092516460774	661.1478830601367	22.066003616570843	6.438554891988765
-24.528939831883083	662.0314222973151	21.66840293055272	6.325136596679404
-24.66048253451203	662.9569247465515	21.317875079052815	6.1842796184182465
-24.658459601423917	663.8990296632344	20.981964296773455	6.348038116870309
-24.761108439660546	664.8110638728793	20.58652965983113	6.473772988012639
-24.844448734907367	665.7057986089343	20.146621718755565	6.451851155062699
-25.048639108351924	666.6356427845509	19.856636060659316	6.651692334376075
-25.281717305604	667.5630102006108	19.560196159227306	6.671201679033839
-25.536192722639772	668.4833128224649	19.259300166485325	6.499085764664708
-25.66401090990972	669.3936768688454	18.87725153458003	6.30078378005336
-25.807755146857318	670.2794419985235	18.43686035729153	6.186354055555467
-25.907746106668046	671.2004567664345	18.06838028248809	6.285662651515916
-25.96375966220928	672.1402306062922	17.727477190668914	6.287114237105305
-26.079256012857787	673.0822307524103	17.412889151558485	6.422933658655396
-26.258203530796813	674.0121144136722	17.088537096194152	6.433152582195937
-26.453500645918137	674.9443051860053	16.781092841593427	6.403695868991503
-26.63390040728467	675.8743064511712	16.461423681899955	6.492315549745319
-26.85364930487272	676.7662690653829	16.068566776063193	6.546156257137689
-27.094096034005407	677.6563936733194	15.682063472774717	6.4984469185286935
-27.286803290796517	678.5774687153265	15.338871857054063	6.332848113470531
-27.45891487072462	679.5029027471588	14.996908527040194	6.178251391149967
-27.569334660669984	680.4431283710352	14.675092274121386	6.125725597180524
-27.599696514678392	681.4032773935041	14.393529301312382	6.255245865177358
-27.59738694091166	682.3647186703554	14.113960804646203	6.5050630966400975
-27.65879350231829	683.3206465341345	13.830991151784005	6.275480015766158
-27.78418213210686	684.2561889970572	13.500027333908822	6.076804342291759
-27.872983857137612	685.2214977291716	13.256229107771572	5.905940245218274
-27.940345175826593	686.1900878207067	13.035243065792375	5.939132846993507
-27.95798292828314	687.1188603574427	12.671337259859671	5.617386989609289
-27.999438342199177	688.0962600886198	12.490103756661089	5.517840215580108
-28.12837255606626	689.0837779994008	12.505746853938136	5.585397358830174
-28.40416663242976	690.0379643604718	12.534899288304604	5.631731915787849
-28.457091431335837	691.0136686782696	12.327401169226714	5.304553128224663
-28.631440816154676	691.9696917938115	12.089989394013921	5.031133483462008
-28.63584311460923	692.921600417794	11.78092437740822	4.965726012514079
-28.6892784164474	693.8710816373143	11.466379642204958	5.158001055221036
-28.681481854299758	694.8328334185134	11.186374103944374	5.31856659565747
-28.696856750944114	695.8027255733456	10.946448885913753	5.251123849510708
-28.720737224791943	696.8015560232016	10.9421785980208	5.095386416330508
-28.680743567779064	697.7528175058847	10.657127936555707	5.058996961422555
-28.54554475591039	698.6892900030608	10.334968680494537	5.185388478451484
-28.44563845155955	699.6630759120098	10.134831190325968	5.321203060303279
-28.44489641900255	700.6171155990311	9.838799568619748	5.629309011270968
-28.445239700555607	701.6000172259514	9.663372569527773	5.862775677015189
-28.48948711253215	702.5750198865081	9.446798485714107	6.1152965674556725
-28.41178736990625	703.545893530113	9.228682733602632	6.022780788780485
-28.446828217944958	704.5044072009472	8.971847337729583	5.671998089696924
-28.648444321454278	705.4080674652422	8.607735470634148	5.785193665092997
-28.715287194989827	706.3289386329271	8.25228813577245	5.848653887505336
-28.632686227636597	707.2768042655093	7.947574094111553	5.878687363022018
-28.589127346942785	708.193646318784	7.56024975692875	6.034311167761699
-28.590292301563725	709.111642559905	7.1655954240928015	6.047217016994434
-28.552913756319086	710.0724489632807	6.90332676071142	5.961193214336012
-28.46405867850764	711.0442646270653	6.6823481378060885	5.805810319835504
-28.380960345873834	711.995075608084	6.384947010125227	5.727173811699502
-28.272138759319304	712.934458352894	6.061183049796597	5.7900424173763465
-28.213200696651622	713.8748095136928	5.745550240536711	5.877796565105566
-28.272549651049818	714.8261618227585	5.443446438139588	5.990898357758358
-28.390622262426017	715.7685024292097	5.150348531257333	6.126260045081432
-28.580605438757893	716.6732679642266	4.777991115504513	6.132893639444499
-28.619575296349673	717.6016518264795	4.423677316801195	6.1850442787284114
-28.571834973065524	718.5593140397717	4.139272827779226	6.241835921683491
-28.56908231046648	719.4997118465341	3.794907518439191	6.1438737918404875
-28.563061196174644	720.4488426229045	3.47456636838697	5.91057759905038
-28.5319006221091	721.4013687537754	3.1683306789395296	5.961353962835467
-28.507152513528705	722.3739176309987	2.9305366250327243	6.034171128531847
-28.52020582928127	723.3475006841354	2.6988495102487904	5.950060653313972
-28.50534066635066	724.336339331306	2.5445504883790604	5.914156202870589
-28.527372729233768	725.3062920940843	2.307074592238574	5.970806171433178
-28.45433993206167	726.2411440859628	1.9597794961087274	6.086290678998302
-28.525206068626893	727.2074959209733	1.7094623012461847	6.12980776954101
-28.478072642281173	728.1669702089523	1.4273147538993711	6.178142801796388
-28.519322233840164	729.1422300724017	1.204954878985652	6.114235240783039
-28.43724650152078	730.0796768264811	0.865623552985349	6.084464664332876
-28.449562925009616	730.9961895026196	0.4659284998588228	6.2129299216189
-28.584566954065636	731.930479660962	0.1395933451647531	6.32452847661261
-28.558679510242662	732.9194879907232	0.011753268095128631	6.338915672662831
-28.56944366623446	733.8960550748011	-0.20018249659173987	6.184946741987155
-28.663958638211852	734.8773666169943	-0.3616010522996514	6.143174566195911
-28.545305009991473	735.8393768958098	-0.5736114861866008	6.168531004330991
-28.607391693486303	736.7380993898953	-0.9753593003450083	6.145814735859658
-28.732974238877446	737.6902500870459	-1.2094724880627497	6.179834239384548
-28.751505574579767	738.6783270760133	-1.343312562254774	5.987527629589871
-28.786665889724937	739.635822503299	-1.6116183713937675	5.902496976573455
-28.829972466316953	740.5859560707054	-1.9129491852569402	5.953182074471709
-28.880490061130555	741.5689836609798	-1.9916006431600735	6.104052283739205
-28.990918189432172	742.5351707690636	-2.1551201150291197	6.258058432361947
-29.079667016047857	743.5064083847727	-2.3576432465436845	5.9717015623520515
-29.144868365250996	744.4812981840155	-2.5651646342045735	5.691080854743867
-29.257987399675333	745.4447202192287	-2.8109019733777005	5.72417342935471
-29.437880886080524	746.4006583527438	-3.0462065971645327	5.724349895305554
-29.63531874385127	747.3374192812515	-3.332726048944285	5.844459773298153
-29.712203036766304	748.2852289731643	-3.6168305187437326	6.0400909673621594
-29.750167817730052	749.2591167240413	-3.8217161335844234	6.367328207483289
-29.901764809203538	750.2371544366533	-3.9620833572216303	6.699807623181987
-30.04739244275633	751.2122507500177	-4.114099487731988	7.105063865877495
-30.184862187354394	752.1737966273421	-4.354909554047819	7.2943924975134244
-30.352125857119994	753.1454228338372	-4.5226811515364735	7.548389404326992
-30.54006020371422	754.1245935679675	-4.619161061909001	7.28603278764901
