# Supplementary material for: Closed-Loop Multiscale Computational Model of Human Blood Circulation. Applications to Ballistocardiography
Source: Front Physiol. 2021 Dec 9;12:734311. doi: 10.3389/fphys.2021.734311 (PMC8697684; doi:10.3389/fphys.2021.734311)
Supplement: Supplementary file 1 [file Data_Sheet_1.ZIP › Supplementary Material Article/Data_Systemic_Artery_16.csv]

-30.89170236567507	754.5434416905023	-4.202198215667552	7.178462732607963
-31.327614046634196	755.4416695193538	-4.111193537440088	6.946404166381773
-31.742068077012924	756.3519253129813	-4.028210754353336	6.763244825120202
-32.05802347338087	757.3035274041572	-3.998947088421794	6.5875128408067285
-32.389358353228474	758.2498228951243	-3.9608217569249766	6.5039067139152005
-32.74905146921711	759.1759683086538	-3.8315264998732883	6.351537964144839
-32.90417822920315	760.1456592005663	-3.6514277927676373	6.341274385309153
-33.0482897040252	761.1173060730474	-3.4463313128472595	6.271825154761474
-33.133763922964945	762.1063724354875	-3.3072047954911348	6.061617286759487
-33.20575614507107	763.0973526086277	-3.1897959924719785	5.682011321399586
-33.25934464978486	764.0645461166175	-3.3713852961577233	5.240961483037434
-33.193761030102095	765.0487735980377	-3.417517398219426	4.9030903825142556
-33.19773390909901	766.0431912725697	-3.4646711765884293	4.562258092269552
-33.19920805663956	767.0239000441065	-3.646842815724496	4.240612756424469
-33.03081000047287	767.9957039339204	-3.7614373543875224	3.8815993589747233
-32.913268116131086	768.9741283802447	-3.9021690168227057	3.649570284198944
-32.78550050987453	769.9499731994927	-4.081256414549879	3.6780870754106667
-32.75035401219866	770.9312032365337	-4.234526511002926	3.326704893061402
-32.79547447006731	771.9244275862649	-4.3425098853318405	3.2710053386309093
-32.69651539783919	772.9100189489401	-4.43560176827718	3.5628138013701576
-32.62288606891366	773.8940116748133	-4.546636596364915	3.6231938504557286
-32.45676224663092	774.8337265648912	-4.730223147348568	3.728334910743701
-32.224120679764276	775.7669825377442	-4.922528104112276	3.944561198259943
-32.048526564600735	776.7102998704007	-5.129926674134319	4.107166997610894
-31.788288719848797	777.6279095617625	-5.402970413061906	4.185219542180811
-31.686250119441137	778.591701692837	-5.646448849308248	3.9190005736879114
-31.614180695040506	779.5286518718764	-5.990295496477773	3.9242636286792947
-31.50194151922259	780.4602236776112	-6.3223976728144216	3.9649728293176136
-31.36138341205387	781.4377670789667	-6.494768224629219	4.351675738645285
-31.27625029301843	782.4179479683509	-6.683638543064567	4.374545947707656
-31.235833522344386	783.3994030936087	-6.878679980943781	4.186787706504266
-31.10187997483176	784.3801594707805	-7.039416780775769	4.207353879250995
-30.930068635100493	785.3345544023497	-7.2791637971449585	4.126416236105194
-30.62836019315944	786.248652742118	-7.555006969482577	4.138654541548601
-30.4270033184789	787.2047600442319	-7.753573534874237	4.184989146307047
-30.40352587260324	788.186449431409	-7.954066509033233	4.285292048121226
-30.283800777750567	789.1586261987673	-8.162679925670291	4.136640396926643
-30.24634498295107	790.1458710064924	-8.30138565544771	4.108984082680231
-30.126020296576296	791.0555310879571	-8.702425558251466	4.062113158220832
-29.97219298332354	791.9653897563696	-9.09668313689488	3.988715969585539
-29.856667444358646	792.8815841275106	-9.482067983620313	4.263544518886624
-29.570628509999683	793.8103763180117	-9.719434489521602	4.3221149041211495
-29.58253990073512	794.7523446964639	-10.058112215916434	4.551842380534807
-29.366913979646714	795.6974718196268	-10.307812540931723	4.888807080212118
-29.364697857347934	796.6200843822522	-10.693807561841481	4.899771557090475
-29.228971945131658	797.5567869861757	-11.018286156765646	4.851196720086051
-29.14773519716002	798.5206632024763	-11.271286378131327	4.916978152823565
-29.034685608960153	799.3503137318626	-11.809675151177583	4.913497064082257
-28.94815027884035	800.2901462828894	-12.11870838880019	4.979240771697289
-28.707792694072243	801.2112103700034	-12.418102227826958	5.065713798714206
-28.36795643647476	802.100810200818	-12.726794464595786	5.168246333939618
-28.218049904044175	803.0100775726104	-13.10128033446934	5.32615338956169
-28.011114349641996	803.9545115478221	-13.319955697509856	5.445732777902848
-28.132574806967025	804.8433354676092	-13.665264751844132	5.402353121725645
-28.172678749752265	805.7680001787872	-13.986661140922815	5.181479081519742
-28.16523646911681	806.7289971634674	-14.262169059763984	4.919475171791974
-28.18100506539324	807.6969651170778	-14.522579532355213	4.8209727771285396
-28.219676561468248	808.6837292852574	-14.67530526749725	4.98743475970824
-28.165722312726928	809.6621052128743	-14.846334904127557	5.191428776839392
-28.16259403882464	810.6424593061196	-14.99141893513281	4.829030111363606
-28.277447701551264	811.6347129166262	-15.073308664890193	4.859406179307354
-28.468808865862762	812.605186426225	-15.211990443376811	5.067388608640799
-28.546397994546016	813.5752128780816	-15.362217004885688	5.018418060775429
-28.46721570087038	814.5704638913476	-15.427871905082906	5.0135116732162
-28.439642704510494	815.5715500504363	-15.451740893484445	4.905828395252841
-28.53226965363106	816.5510845441544	-15.567517021921436	4.808027209484926
-28.664821813865686	817.5155946997257	-15.75024273691435	4.866957362797847
-28.595978364946784	818.4830448164391	-15.933205998041133	4.932530422436641
-28.48956800043633	819.3677071411357	-16.374613286629984	4.96612028608764
-28.444777801841013	820.2534696965571	-16.77739273596946	4.739303277305433
-28.403336737583878	821.2505795403513	-16.839789483464436	4.5114320219968596
-28.432526752498195	822.2453352123595	-16.887512713781383	4.770017253211654
-28.625947906193986	823.2204627882224	-16.86608103768121	4.862818501103516
-28.584775494947703	824.2102931207229	-16.822008022839874	4.980801452205045
-28.915855317918005	825.143652305996	-16.842701776178252	5.2593495948779045
-28.795543214304665	826.1041380711474	-17.026400380282404	5.00134000929806
-28.437936181824952	827.0358064126299	-17.046196200700766	4.706864344679984
-28.492354678056635	828.0272658567376	-17.031894197764178	4.584676362797684
-28.705727499970823	829.0038341174173	-17.055939664211195	4.562973870488523
-28.52336626059326	829.9752234249374	-17.17009633386376	4.455006829950672
-28.42891098147546	830.9644880641882	-17.29139884344893	4.5526667735010795
-28.380093801635926	831.9437613375375	-17.49761175499638	4.618809808998323
-28.13486745690223	832.9010414213319	-17.650087957504695	4.601532796893049
-27.91137096221364	833.8683093700582	-17.796205778266614	4.3100654497062045
-27.664606122262473	834.8201548846513	-17.994154740973993	3.8069677894299256
-27.35432603028037	835.7111383667859	-18.323529073316944	3.2016909586651403
-26.968240747101998	836.4815310460505	-18.82695743552628	2.505820420231205
-26.53648841786799	837.2354352109153	-19.32729941509236	2.5264695343002077
-26.183578711831444	838.018352569406	-19.83986311662091	2.8999769658821526
-25.669276423632635	838.5954934463658	-20.450764955112355	3.3141616687606734
-25.09695572028305	839.043067780222	-21.13819003350999	3.8756617069588732
-24.468894900502843	839.2354298446538	-21.877530818468067	4.153257542969266
-23.82123525540518	839.3097890225939	-22.639380347404526	4.299521515720288
-23.198387234433582	839.206186506742	-23.407738910125868	4.381727033750882
-22.550505911005413	838.9831596265046	-24.13901902230232	4.436529378911822
-21.907281848770154	838.6746625142199	-24.840210634735627	4.443626456331573
-21.374391640793664	838.2848531297185	-25.587141552988335	4.563234103077647
-20.74847330424851	837.9710002382042	-26.278140336476906	4.669282933251401
-20.132418976544507	837.7153173881806	-27.00602731321086	4.811451421990232
-19.579662055550877	837.3829917984066	-27.76375633724626	5.044680771774079
-18.94190421475969	837.1503361063387	-28.47754085832012	5.3122317757675415
-18.337061545453206	837.0431152782124	-29.259395717094325	5.331457745897208
-17.764522852705916	836.8470729284602	-30.05120505386367	5.40963237958414
-17.061139036710728	836.713835705826	-30.740510754514617	5.514075353159778
-16.28243528159617	836.6926635744373	-31.371722413538645	5.412003878566817
-15.527043064742527	836.7181488042388	-32.01249295069722	5.35305581984538
-14.873160226738312	836.9454311947242	-32.73247376689963	5.266203425634232
-14.265783873415977	837.1813174521491	-33.49174711298824	5.104401601237039
-13.64071352199152	837.4854995424566	-34.1952268037638	5.045729610127968
-13.201589151285681	838.0020150925261	-34.92977726671692	4.86452883953089
-12.719402385042565	838.5896378591428	-35.57330580904055	4.6932597916843015
-12.422993215513157	839.2763241446585	-36.23323008686077	4.515263657017274
-12.060706747893665	839.7734568098633	-37.0183640048675	4.3166232421194115
-11.89370995292755	840.2422692262038	-37.88301496520639	4.223604576209393
-11.894341529864734	840.8835607328436	-38.65215505518149	3.7096243710271035
-11.976375552662544	841.5585115101151	-39.3887026012242	3.2766317123607522
-11.910504416062548	842.1160323728199	-40.20334406513117	3.3383206925903797
-11.510741043286954	842.5416809447515	-41.00834361215589	3.59338780439649
-11.551788192413976	843.2862753913467	-41.66507252804052	3.987421857260753
-11.509693050672395	843.806765697287	-42.510866390549346	3.915268919159051
-11.565037527297553	844.2050319655895	-43.42409268348315	4.11609763931194
-11.877873850724786	844.6491610566636	-44.26020315083216	4.401467898976397
-11.944619899502582	844.7938155692574	-45.24114292413615	4.447642912557795
-12.193036255957221	845.2249613451875	-46.101556251598126	4.493642187110461
-12.404346519944626	845.5619614376252	-47.0202650084091	4.544379926649609
-12.748868700140749	846.0147704175201	-47.83784534963564	4.37745997716695
-12.9683276179264	846.6479838618112	-48.57767952085958	3.9000541057161704
-13.34985141736813	847.2752494841138	-49.25276849905384	3.69049280895631
-13.640871381204954	848.0764220132444	-49.75473964539183	3.4473670904000167
-13.695238975945685	848.8933322329827	-50.31728155066107	3.123622565512322
-13.692126009262747	849.6493944980514	-50.96774454516948	3.3170864573915044
-13.29494533780197	850.4107211533009	-51.38763928375097	3.155747714070642
-12.74002143474287	851.2026589414967	-51.64153536121443	3.1644329506524316
-12.07070253620513	851.9324630876014	-51.741544524145496	3.4274669219343354
-11.540331278919501	852.7451178880518	-51.59235073354271	3.5487978260093276
-11.161498639580435	853.5873417027494	-51.222845009964246	3.4965232195690135
-11.09617441175048	854.470313684334	-50.801364543081405	3.419464430750587
-11.261283335837426	855.2666064683948	-50.237449192316326	3.2639700688436335
-11.59756996692306	856.0383946225763	-49.71113168515488	3.0846622733153866
-12.128173234319839	856.764204016196	-49.28355838835408	2.9530312438580855
-12.713568048000225	857.450399136386	-48.84662801271688	2.6413200806768447
-13.335997736426672	858.0297366303433	-48.328727419489645	2.72059170332297
-14.006047292113394	858.6451945586542	-47.95134529719584	2.7216347034341593
-14.697825814828267	859.3222878398923	-47.69267943613252	2.9784140036758404
-15.428457692370673	859.9824005015452	-47.55657045182158	3.1924523207686795
-16.204654706639126	860.6102062490986	-47.49515085559097	3.4292686808761657
-17.061947575697893	861.088795796155	-47.51925735935183	3.5162694744479994
-18.00975150896165	861.3540536250091	-47.65121618204156	3.543831767630142
-18.981017682690148	861.3508706973889	-47.78933041385934	2.9353728940189314
-19.947013005276517	861.3254036029319	-47.91232590388451	2.9453235102874404
-20.89104575237888	861.4605757233851	-48.087936010725485	3.05314046155098
-21.78841860736958	861.3742841096691	-48.49693173097545	2.865558176530862
-22.682953591568243	861.1775518058271	-48.89290567930248	2.775494772744956
