# Supplementary material for: Closed-Loop Multiscale Computational Model of Human Blood Circulation. Applications to Ballistocardiography
Source: Front Physiol. 2021 Dec 9;12:734311. doi: 10.3389/fphys.2021.734311 (PMC8697684; doi:10.3389/fphys.2021.734311)
Supplement: Supplementary file 1 [file Data_Sheet_1.ZIP › Supplementary Material Article/Data_Systemic_Artery_17.csv]

-30.725250692334566	754.7751232448325	-4.438110493105444	6.249187395054163
-30.76647151841066	755.7260683351469	-4.737173258808149	5.630097003599775
-30.720442752075	756.6882530348762	-5.01261046296254	5.218989797470327
-30.51900352469005	757.6442503876061	-5.220295236173837	4.878151076380062
-30.60824306622944	758.4727200608002	-5.7533163481832545	4.62416831346079
-30.489640827665898	759.263484184274	-6.339617145463751	4.158595124485652
-30.214251126055327	759.7766871651418	-7.138153188758883	3.877642845174161
-29.94842991319653	760.4921720646116	-7.764160510302289	3.7249872525875825
-29.876259200915324	761.2630341494134	-8.391028207824709	3.52791175073345
-29.72862070778134	762.1726943793143	-8.717762286258544	3.1639261205820177
-29.654099891403668	763.1445199872602	-8.943686420621942	3.376936168916986
-29.607888273450804	764.1256890879882	-9.150586919914236	3.274970845376017
-29.676138823065738	765.1201999819847	-9.237816438836486	3.1139121148539406
-29.75690945075771	766.0966090923009	-9.42731723305038	3.0167243403958657
-29.854058377330063	767.0412654989628	-9.73447261384595	2.9281852858840702
-29.826276502288348	768.0097092857164	-9.759645270461801	2.8610879149868373
-29.77107141721731	768.9693666629357	-9.908839001539375	2.9381603767639195
-29.670323131485507	769.908032963648	-10.235648572846024	2.8260428371693043
-29.719262321849932	770.8459421315155	-10.545974668340174	2.672254704175313
-29.796294076611428	771.796514442974	-10.83857767297547	2.7157051404902464
-29.831744481992324	772.7772911204215	-11.001552269287052	2.764897360262642
-29.895278880072027	773.7505808461742	-11.195078309931748	3.206177457870147
-30.004341259686818	774.7163395814222	-11.344865192508376	3.2377641866864644
-30.229569341018177	775.6908667784969	-11.320076526004646	3.3776101958590057
-30.501021818245952	776.6561731106939	-11.35852564604848	3.1941059238595466
-30.71807434856946	777.6261153747106	-11.489879709012962	3.1450045379501876
-30.837824342687775	778.6087373600382	-11.649262814927068	2.8133143898864668
-30.95405049074528	779.5958524401075	-11.777804699749385	2.394725688634928
-31.114919626002813	780.5730418473672	-11.934225303326864	2.390795652689576
-31.250333162986554	781.5343811063814	-12.17736329511624	2.1321629835943106
-31.38877370264346	782.4895368658678	-12.411135127620442	2.368639599397219
-31.489179850694242	783.4757408069403	-12.429709019737428	2.528163233557196
-31.706947649887006	784.4507368588968	-12.342286010550524	2.492974283503599
-31.862959820211323	785.4416285345102	-12.315177635087629	2.579008942586699
-31.94278096097491	786.4271763250564	-12.381905869718771	2.468944311444768
-31.934100776189034	787.4007937421994	-12.606782925081761	2.6346963425439296
-31.86227245908007	788.3805630693204	-12.758666645053388	2.805550484982169
-31.752976128840363	789.2926811893609	-13.131020276286849	2.958226834218072
-31.76964458935281	790.1578520364437	-13.630591535153483	3.122774358199273
-31.631723847275147	791.0320701737934	-14.103381680931752	3.106231895460734
-31.56644976949355	791.9144165157554	-14.570022408190347	2.842478949952667
-31.581790594635436	792.8670783049685	-14.880020795382544	2.883765285485501
-31.687654799864053	793.8362937537545	-15.113175054972928	3.0390607002006385
-31.886562175918808	794.7901182282588	-15.34580917353686	3.0684114027061944
-32.0856242370665	795.7468057030659	-15.466258581522613	3.031763703241366
-32.64088177709438	796.5741533162545	-15.508508681527575	3.0337809857387854
-33.0748659384374	797.4650030653464	-15.421436268246236	3.051907635645765
-33.69448729724977	798.2362947141768	-15.508135943645291	3.082009633412225
-34.022736685429194	799.1713060981672	-15.573647051377385	3.132975417927988
-34.74303248372071	799.855471250989	-15.675890232726907	3.195945422666976
-35.31764988718689	800.6678182130266	-15.79831425712363	2.7779513438061714
-35.92751900023043	801.4563830560022	-15.919537613644533	2.6662150258698416
-36.58426918641885	802.1984830645541	-16.0861738354964	2.563425726904092
-37.14357914688735	803.0218716914733	-16.220732854100604	2.743959127137132
-37.71064993288196	803.849047138181	-16.28468889178399	3.121684433585363
-38.34865703114839	804.5984357895696	-16.46671070124319	3.2344394717245115
-39.16259191478172	805.1659069745333	-16.616424260737592	3.4692372105673095
-39.88553419318362	805.8532543895419	-16.724683978645235	3.205359019044159
-40.72453638241104	806.399420996454	-16.77079660377259	3.1154077093625108
-41.31615529614552	807.1845453258553	-16.94636822228748	2.9779087622172686
-41.937501122081564	807.9677558920923	-16.96526889891656	2.895114692022108
-42.614432485422974	808.6975663245103	-16.863915559463923	2.8072130835063813
-43.0659245482613	809.5842537856674	-16.80652915608038	3.057760853286028
-43.748998612873166	810.3014647508687	-16.777055084490836	2.921560060974795
-44.13821258776231	811.1886346517646	-16.849100113247747	2.954974640120095
-44.288209275148745	812.1566663048907	-17.007211358361168	2.931425944525932
-44.71705600427114	813.0299393849958	-17.11006046382556	2.8078958566073218
-45.182066987304104	813.9039991442023	-17.25332420498613	2.5279984333397247
-45.650263573462055	814.7559019002683	-17.495071174087855	2.5352180433714384
-45.89952217782203	815.6376551594369	-17.859961317389725	2.4651811411630105
-46.07223609419362	816.3992595195456	-18.465415190489587	2.3993099793577195
-46.17939628075968	817.2109092625452	-19.011258855644126	2.074829626834899
-46.47671669213268	818.0988888469074	-19.257364001951025	1.8897947444464098
-47.014539022524765	818.9144497538938	-19.429149776510194	1.3571080812023046
-47.636615220684625	819.6343653384644	-19.31524598644809	1.604594473811569
-48.33145900956008	820.2933220126483	-19.049667019066767	1.8046528954847496
-49.07391063233619	820.9465731875991	-18.90930226125658	1.9116856629656138
-49.62372843105744	821.7392186001642	-18.74031169144064	2.3309938021015224
-50.1636683751479	822.5262718399334	-18.492328629114862	2.2665643941818763
-50.682069176919214	823.3233119636449	-18.50078632710536	2.1060303289218525
-51.22875870115506	824.1131694383441	-18.71798257970741	1.8145586409650545
-51.87343388044217	824.8649289908528	-18.815031728696166	1.9574080460975904
-52.51646471385285	825.6087276924998	-18.689505057740867	2.0736108157345727
-53.14626623338957	826.3614723007464	-18.559371716773832	2.2399745077914144
-53.83662892690576	827.0673875567898	-18.59017326201938	2.182133977649794
-54.63662261822453	827.6714247917981	-18.62129210461146	2.2629667271334224
-55.43455865265741	828.2600957307811	-18.729230704706996	1.9939132639689776
-56.19463237303686	828.8809532997193	-18.905024550152177	1.9111634437480605
-56.97902553797157	829.4282400568785	-19.113523325590368	1.9310082907022261
-57.79992279045272	829.9244757099359	-19.35296765453628	1.9938866925417666
-58.61986854676185	830.4645637768281	-19.506302243543075	2.113250132116437
-59.389362861651364	831.04797932012	-19.67598802200078	2.3714742453788142
-60.14840909087519	831.632305341429	-19.88599634854587	2.401380268364986
-60.89073300290054	832.1681568134253	-20.23109870582673	2.146719687291066
-61.449047118936654	832.8981411041882	-20.60133105035428	2.3605491276759265
-61.996858696046054	833.6225921317492	-20.99846522997895	2.4032753287208255
-62.59281236427672	834.2050712224128	-21.542751392294296	2.635481484884561
-63.15080648862325	834.9131459728782	-21.863533710280105	2.5518693805256816
-63.63152594018107	835.7642144324587	-22.05949022829457	2.611850973838203
-64.11049860090979	836.5994234169267	-22.33920077035927	2.5170484008254337
-64.59799563531476	837.4082742126543	-22.66383702661482	2.769519958082064
-64.87819622507963	838.2545925141744	-23.077296549783973	2.9207182111857466
-65.10859518156998	839.1145717055379	-23.49696838950033	2.7037818409020504
-65.47057505229459	839.9374909441653	-23.92105314718522	2.639949225461223
-65.85946895805368	840.6396346190991	-24.43891122421178	2.5005531948587563
-66.45506403357753	841.1592749572046	-25.0293188726177	2.49073791024393
-67.04763974224974	841.6876675782761	-25.54421280502071	2.5133188790436334
-67.85343118289417	842.0562897625321	-25.89275460418757	2.5681973630831267
-68.37178511807895	842.8490419025983	-26.17909574820001	2.527995647447365
-68.93069353544179	843.6148392885618	-26.444335981032108	2.5409816386168056
-69.14384102619215	844.5140596584785	-26.79501911898325	2.677746640017803
-69.13340613303437	845.4681556098817	-27.10738586643723	2.655822237281195
-69.14048989571394	846.4236711224022	-27.385627765327804	2.7878942409328076
-69.1866334314907	847.4113887570137	-27.504839538846575	2.8314911452637563
-69.09876009053406	848.3579647089633	-27.819027240544276	2.7631652412780996
-68.98536799561504	849.2982287508169	-28.14788070955829	2.1985670548784846
