# Supplementary material for: Closed-Loop Multiscale Computational Model of Human Blood Circulation. Applications to Ballistocardiography
Source: Front Physiol. 2021 Dec 9;12:734311. doi: 10.3389/fphys.2021.734311 (PMC8697684; doi:10.3389/fphys.2021.734311)
Supplement: Supplementary file 1 [file Data_Sheet_1.ZIP › Supplementary Material Article/Data_Systemic_Artery_18.csv]

-29.633884596785396	623.3921251223734	35.25255767714184	20.90634049924431
-30.01530073061255	623.1051767196557	36.13208779529469	20.856389547598702
-30.293164934116216	622.8402317481878	37.05627011787741	20.822173398360032
-30.505929480254025	622.5954173440563	38.0030228416349	20.806004760081315
-30.706962901230263	622.256473084227	38.92266467380572	20.779760472305046
-30.948887226316426	621.9272077823795	39.83648842132061	20.73554336713491
-31.184407377616637	621.5017920768975	40.70951247806333	20.673808238132978
-31.31915870279803	621.0596937378165	41.59568510267096	20.594396120684067
-31.424924167342173	620.6305209720088	42.494145316123074	20.571944722121135
-31.567120333762034	620.1827885200881	43.37798140009011	20.584116698931382
-31.74082072913425	619.6889425989211	44.23077772402823	20.596284406248106
-31.919624398301472	619.1280039004918	45.03944351213321	20.608137650470404
-32.07598430483892	618.5355688185434	45.83136131885709	20.674347339017853
-32.22614941604359	617.9122477573563	46.59982091454965	20.77455717857872
-32.36357980576649	617.2655384610138	47.35174658482746	20.78928182624551
-32.465049518179704	616.5957839454534	48.08823564278464	20.784403444949305
-32.532783374757216	615.8763694431556	48.78010623809772	20.797820969722018
-32.57396954592961	615.1148747243385	49.42852271841854	20.851214588882804
-32.5689192545287	614.3120076749822	50.022227075947576	20.961224056298224
-32.512489999235896	613.448684444365	50.52186618999901	20.947363657705313
-32.45449146442834	612.5388490710021	50.933674254505405	20.960829670038123
-32.332292929476935	611.6208996265002	51.30436949105961	20.974224710108242
-32.12250762611604	610.7326970066431	51.705296528129644	20.98146914440674
-32.032629442424366	609.8785466370734	52.21640593807222	20.963385215114787
-31.939227935524112	609.0487361502395	52.76507243164882	20.902612385156235
-31.733465288984668	608.2138956618311	53.276941941172204	20.78079807937677
-31.586833140915985	607.3384647621854	53.73664350044143	20.61935012414411
-31.4415385573537	606.4072457497916	54.07377662376137	20.495501608412244
-31.296669089990697	605.4776364763019	54.414954840490765	20.40536029964396
-31.164658565527926	604.5798543124407	54.837372114428916	20.429158457965514
-30.997940375663614	603.6366995854759	55.12740697562854	20.491226450117157
-30.880959946697452	602.6898356179896	55.42967741096255	20.54446221191001
-30.846403230372974	601.7530389408906	55.78045601834003	20.539002057972414
-30.853722523777858	600.7846067472434	56.03092894187581	20.515899043100344
-30.944844854761406	599.8089003049855	56.232276131371485	20.504887295726178
-31.0838251529064	598.8300866359107	56.388738940816395	20.495892779699574
-31.08506928136032	597.8645617816346	56.62875214029926	20.23423252810536
-30.919327653511854	596.9400382278814	56.96358903781307	19.83732101001964
-30.80522647385093	595.9843499897697	57.22459786005555	19.52153121483737
-30.69240773259575	595.0088162531409	57.4159086123062	19.16747790215045
-30.559427822498535	594.0387325631056	57.62434693147811	18.842051546147076
-30.42266574334277	593.063194307093	57.80011324011904	18.576796516757224
-30.242620064548646	592.093842102787	57.96995039526611	18.40127722155402
-30.058802898581007	591.1302616595218	58.16873835678417	18.31392875188707
-29.92608190032217	590.1545929724749	58.345021136165066	18.26605829391814
-29.836689933051467	589.1759795763903	58.53238113364428	18.32394167324289
-29.803214358244578	588.2024508649807	58.75937107845609	18.43448141988746
-29.85179693738756	587.2266808790995	58.972351030069674	18.60720401436817
-29.94117561648481	586.2418484045513	59.08500501099391	18.795155811483948
-30.018722078912525	585.2448313217837	59.065580921695016	18.899553191080486
-30.02328470130617	584.2502964920488	59.07196543307327	18.75574446344239
-29.921676705331695	583.2577855368238	59.13171137140682	18.625102426707556
-29.90902161054835	582.2593845856152	59.160016390015365	18.434079821387897
-29.974870236960932	581.2643207502493	59.24593802688866	18.33190466278838
-30.023465418208747	580.2703150656827	59.35500132681045	18.268094839700563
-30.070173020652625	579.2723934457815	59.42186944602396	18.2333098485078
-30.123189231636434	578.277396340408	59.50476761954087	18.236939201527836
-30.048889950492235	577.2840343866427	59.60195941309341	18.266893135414303
-29.961297721330254	576.287624431677	59.6495645538849	18.32083601025517
-29.87068728260387	575.2950090056689	59.73945422202425	18.416101825471202
-29.829479485017334	574.3118093631454	59.924225348303544	18.157117665113315
-29.843315530327114	573.3252923356861	60.090379478290636	17.731960834661333
-29.984508176184463	572.3580223170088	60.30480941336492	17.363150308653935
-29.96408529933688	571.3696636019126	60.442119844806165	17.102878415821706
-29.889412482266675	570.372949145363	60.44376896769539	16.852207567065093
-29.918334488584694	569.3738457636797	60.42230083203204	16.67655394576958
-29.98295155655496	568.3790291683822	60.50130462856564	16.763677728323035
-30.006664272947493	567.3811691656506	60.54982540511872	16.847621150813524
-29.923115958751804	566.39821199581	60.426648452043466	17.053112373991624
-29.744398006096567	565.4339428018015	60.23102279327551	17.34882028803656
-29.558015765783214	564.4614131019025	60.09998435491662	17.64462760291045
-29.46814132108367	563.4695504089648	60.067275455931615	17.961262520238833
-29.477225732512352	562.4950061472528	59.90039109030981	18.185422548266615
-29.497549862602092	561.5381080468645	59.61325005986602	18.083272752113686
-29.430230199631232	560.567406647974	59.40587641982373	17.875581017391045
-29.33507556549961	559.5863487773757	59.237834739258524	17.69465655375432
-29.272547623425208	558.6060665255803	59.04431023315729	17.577148563305897
-29.27127399579667	557.6235676746967	58.86933140571228	17.404601109777463
-29.40792276682059	556.6545161483646	58.672190573945905	17.057244259735842
-29.606831101200637	555.7014546518117	58.439335423119196	16.695302233157335
