# Supplementary material for: Closed-Loop Multiscale Computational Model of Human Blood Circulation. Applications to Ballistocardiography
Source: Front Physiol. 2021 Dec 9;12:734311. doi: 10.3389/fphys.2021.734311 (PMC8697684; doi:10.3389/fphys.2021.734311)
Supplement: Supplementary file 1 [file Data_Sheet_1.ZIP › Supplementary Material Article/Data_Systemic_Artery_19.csv]

-27.438171290804792	624.3647097800853	31.377518520241864	20.995919740835756
-27.411453054465458	624.8668592392113	32.23133106060554	20.710206213152343
-27.620609827232776	625.6806477023569	32.73559120370448	19.64968188584457
-27.902833244343665	626.5628559259837	33.11072896727375	18.52140073478487
-28.04460912725299	627.5051975935756	33.40604792308335	17.37354324097021
-28.117577845961645	628.4816987216185	33.61089437471707	16.25404159117276
-28.20936386551253	629.4449297322398	33.86405507995943	15.132344819298634
-28.38396102719581	630.3747406664581	34.187539452003215	14.195138584250696
-28.559662119629902	631.3210796055902	34.4569455234462	13.270195126266412
-28.600681202373995	632.2996596461944	34.63793798243187	12.355055410128823
-28.52566102268815	633.2874015154875	34.7759160318302	11.533046192991335
-28.46370964743709	634.2796481842628	34.89280080119085	10.786409055336149
-28.396568560651172	635.2737292361255	34.99164235944189	10.143193084197963
-28.34088666479527	636.2647815589994	35.11876346130902	9.670135505563785
-28.29274839757015	637.2600053851287	35.19681872292138	9.256455733142964
-28.2303426208963	638.255088279523	35.27668799275	8.978353434861276
-28.162324537909708	639.2496096150942	35.35911988035347	8.765833028061428
-28.04297374862088	640.2415543247996	35.373996455052364	8.561623425540676
-27.929406134565323	641.2332315032037	35.40200807131173	8.432979519318904
-27.827721633586872	642.2257655876163	35.449436804146806	8.156959611705089
-27.76987697457253	643.215125394659	35.41720651703536	7.94502331677094
-27.83261766705288	644.2103927368167	35.340131671026036	7.897043226504943
-27.893073257809434	645.2080628527376	35.31798960490352	7.681907259968921
-27.977150083967476	646.2039629949204	35.35195024683036	7.550233151310537
-27.968625370247565	647.2001683323234	35.349413093690615	7.535776908353343
-27.90145903984866	648.1874494442282	35.20816784482562	7.584968497493086
-27.845587926296766	649.1632723127273	34.99630839471474	7.50566708973728
-27.706894764421957	650.1216636595273	34.74780865700526	7.636195687778208
-27.607178213767785	651.0626283064919	34.4302864161607	7.724440804923844
-27.639731283394724	652.0297335612112	34.176071850729144	7.714417476971302
-27.658559356556545	653.0141186878949	34.003039150737905	7.793960438425538
-27.721038645454442	654.0043995269631	33.902353137510204	7.961269119931759
-27.617840005516292	654.9651528926496	33.64526482685298	7.896582880383008
-27.553073625454726	655.9473224614138	33.46884303859409	7.768208287429234
-27.59862537922993	656.9154580392234	33.219490167179444	7.698372802883897
-27.64029739938351	657.8644585749649	32.90428872445907	7.648543015063227
-27.84259247061706	658.805830137038	32.63207127741174	7.566130041973146
-28.052133958974128	659.7253381801224	32.29550104367407	7.503661358787322
-28.214685036483438	660.6730000023645	32.01892028787849	7.67890407234399
-28.37462952607575	661.6413149217009	31.823908013872423	7.786696430273831
-28.57625174261955	662.5580712654328	31.480937775870263	7.601034974315502
-28.81899594717996	663.4957186024218	31.23186606830829	7.424126543384826
-29.108906539137198	664.3991981402643	30.915010563536672	7.346258338964071
-29.40519552565429	665.3208836617342	30.663687676571296	7.34202164865937
-29.728543493182627	666.2448904700115	30.454129639321103	7.511118662609624
-29.97805801496691	667.1736300145606	30.18208421880959	7.532665146454892
-30.226948764391476	668.0911018057191	29.868088915722453	7.659109399711967
-30.502543653739988	669.0153536473376	29.60084814532464	7.679611185454945
-30.813480511726347	669.9317765717713	29.34429914538399	7.589064761551137
-31.116249466640127	670.8641319438531	29.14754791643074	7.563400336243535
-31.511875733094964	671.7485982248801	28.92265760809514	7.454082603473178
-32.03466190959716	672.568367550072	28.694618656313022	7.1163057646629575
-32.61992661870822	673.3368818334318	28.4413460309799	6.973686914733103
