# Supplementary material for: Closed-Loop Multiscale Computational Model of Human Blood Circulation. Applications to Ballistocardiography
Source: Front Physiol. 2021 Dec 9;12:734311. doi: 10.3389/fphys.2021.734311 (PMC8697684; doi:10.3389/fphys.2021.734311)
Supplement: Supplementary file 1 [file Data_Sheet_1.ZIP › Supplementary Material Article/Data_Systemic_Artery_2.csv]

-16.870567549637894	604.00865859305	15.904833200531808	24.06991807592199
-17.492847328778474	604.2211447049852	16.658102299096637	24.019118037228694
-18.127093371734208	604.419609661335	17.405844125779318	23.843070147949742
-18.741077847160952	604.6203307432119	18.169524916151378	23.676313648120818
-19.303087067509725	604.793651393213	18.978609928794867	23.530384865061237
-19.826419280514134	605.0106165008632	19.80291749293294	23.294829050992107
-20.32681170873401	605.2696536899967	20.629520234643632	23.14028063864132
-20.859953330504705	605.5185752729866	21.43823174957231	23.1463074761366
