# Supplementary material for: Closed-Loop Multiscale Computational Model of Human Blood Circulation. Applications to Ballistocardiography
Source: Front Physiol. 2021 Dec 9;12:734311. doi: 10.3389/fphys.2021.734311 (PMC8697684; doi:10.3389/fphys.2021.734311)
Supplement: Supplementary file 1 [file Data_Sheet_1.ZIP › Supplementary Material Article/Data_Systemic_Artery_20.csv]

-32.230061140719016	674.3981052012915	28.096785218971664	5.442446230817784
-31.51125721762431	675.0728762048226	27.91374451181817	4.685801267584977
-30.79005011484985	675.7062372237643	27.621840137737596	4.010470104061764
-30.071211506912356	676.3578891699391	27.370786428560127	3.449551648584332
-29.438677477967403	677.0094500034494	26.949395394496054	3.16718840792861
-28.823308844269715	677.76208303577	26.726907740893722	3.0047127536875475
-28.505118227388557	678.5664194720589	26.24039295312025	2.9933562952280277
-28.142064801514927	679.4615041496621	26.011028619283795	3.015822190894378
-28.14684182362113	680.40734615377	25.736561578221846	3.0327820524235527
-28.26838448108933	681.3865013576578	25.59115395373062	2.844130624514668
-28.255952746768788	682.3856338567954	25.584410191795765	2.8693928395941892
-28.26119639999817	683.3695918113114	25.415483876248892	3.0410256460744955
-28.28361028465891	684.3480850968958	25.20245580587395	3.0462735045056815
-28.152061967738703	685.3229611694204	25.028879830480307	2.987075016554137
-28.21829729086633	686.3019980724807	24.860944275932088	2.8361425225118038
-28.102673114417776	687.2562403350332	24.608801497391415	2.9598816251473803
-28.099828087623308	688.2144132394228	24.33210242989943	3.098097039313448
-28.064887802057967	689.187356382131	24.105207330961782	2.9114798326740656
-27.930866541181533	690.1725023286625	24.00648909190471	2.7529362577596412
-27.674426635830383	691.1300009610051	23.876339466049632	2.9798511782209878
-27.408303661313724	692.0915261732596	23.791458750142613	3.0309642466991
-27.20673157627689	693.0657798382381	23.678136921774193	3.0639186497046422
-27.01114464386268	694.0410163259272	23.548918030972477	3.3634681899450394
-26.84278552924629	695.0193136489579	23.4207288399177	3.5431180031142926
-26.734652278078205	695.9713354286288	23.155785259532976	3.7636946893673375
-26.595900100885952	696.9322157775125	23.056100020240855	3.848742856631053
-26.462834707004113	697.9081270284797	22.97761211867731	3.588002441350055
-26.357253847387863	698.8735586508502	22.74001925354579	3.5218240155549956
-26.243066670053864	699.8510293979326	22.582841504357255	3.327248925157129
-26.006238962946505	700.8095987171619	22.47157978429743	3.2621433843391516
-25.740404124342614	701.7636944714147	22.403366975457658	3.1722797146958683
-25.607822077153816	702.7530543740173	22.449383081487223	2.953721532755476
-25.436200433896254	703.7307088072655	22.425390252209837	2.8395440904352705
-25.163302945300224	704.6813901431708	22.26717824485336	3.033801236563088
-24.879200937242047	705.6105910500398	22.026616602558605	3.1895758017694025
-24.540216405864953	706.5251814107953	21.872233069823217	3.1678085384150014
-24.134105641470416	707.4392103986036	21.853575984894285	3.3947939636707773
-23.787932257930226	708.3697224371326	21.75343102340913	3.5080951589692986
-23.598459770706665	709.3444350815817	21.637797704831552	3.4468817369970464
-23.55820234367354	710.3363911718079	21.538983216659222	3.44007388058186
-23.51739913457255	711.3176132038092	21.436554721853014	3.3909569977321494
-23.248233930059442	712.2793876762802	21.36980759920239	3.4289509613124634
-22.985586424301545	713.2410924217825	21.29561616064517	3.285699874202659
-22.722517655093643	714.174804321393	21.06844187922718	3.1414914673185725
-22.55797062190736	715.0940629894859	20.816614205267566	3.1794141732949677
-22.68475846521863	716.0780869961258	20.764699762230087	3.0021114735461505
-22.65158009956581	717.0446467375403	20.557593336552177	2.8610501122629954
-22.4004541972276	717.9923299461425	20.3539281332383	2.948776708778705
-22.14029781751901	718.9400860577844	20.16929591599338	3.0809098476413452
-21.899106501246493	719.8749984166068	19.91833628437828	3.174887076377059
-21.68159450579054	720.8322209906512	19.788602324187387	3.1165677533492686
-21.70495323009298	721.7994736640426	19.53247117340077	3.200859056743973
-21.729469200481482	722.7719860914086	19.29657251383929	3.2707129917770024
-21.728783427961535	723.7114936884637	18.948648311631306	3.1874769365892672
-21.650938634622328	724.6704372459246	18.676199905099786	3.0847604827521917
-21.493868406605113	725.6059808218621	18.374597566660878	2.850142021864791
-21.54875239297458	726.5240728493696	17.985312354164126	2.82289161478333
-21.397165445047264	727.4332791341477	17.596859202577324	2.686741134372978
-21.247848308731953	728.389040884495	17.33573567486613	2.766955489855494
-21.155806551665776	729.3670560628641	17.145587161530567	3.1198218359644536
-21.19232623543444	730.3311656844523	16.889450054072775	3.4071237552643754
-20.97890631990616	731.2576561468792	16.572988522832112	3.5079651725953096
-20.855662458166606	732.2001951051703	16.253364936847706	3.6438778266292786
-20.639275162902535	733.1300083646552	15.950036698224281	3.697240959731521
-20.661350363612833	734.082099973886	15.644394239786775	3.331000340039449
-20.755789173444334	735.0134717209521	15.285698854020149	3.1466071437104497
-20.68897948920383	735.959462118656	14.959747468697005	3.0074097905013693
-20.707813148691645	736.901824762453	14.61767810304793	3.1032782990330245
-20.75771501321751	737.8526483638931	14.302274761472098	3.160925441643971
-20.710079155317153	738.7812637102495	13.92686982067414	3.160221528328133
-20.768898547694448	739.729659252889	13.608059295893606	3.1831226562569945
-20.774235212703914	740.6728664800636	13.26924866819597	3.3220227378496476
-20.779711289345506	741.5553990874669	12.795677861035333	3.261320706921608
-20.725348217578443	742.4554345168254	12.356919436936167	3.2598963972049
-20.7284628805229	743.376128596122	11.961591041403759	2.9714011849706443
-20.826882417277254	744.3403989097925	11.716226974527812	2.724645814465982
-21.009009983268275	745.2709913946096	11.400773916465235	2.4932814763661564
-21.087479838738318	746.1410849362888	10.918596841838617	2.415834741780724
-21.146511567300458	747.0702259332517	10.560668721973224	2.5454638676367694
-21.061418898041058	748.0414709414152	10.352317036300265	2.767735454178303
-20.82373773704651	748.9570043589533	10.037804570265038	2.7816233510570085
-20.688200510335324	749.855164289467	9.624752776611652	3.047330326864132
-20.671068460961738	750.8246603843022	9.434783431106633	2.883204930220127
-20.815265442356903	751.800614544064	9.29231682956452	2.8137936128711374
-20.72737602501236	752.7441593596806	9.025668126853235	2.868372907803242
-20.62183492292366	753.7040055427893	8.772614526782235	3.0895106468714024
-20.57205583865193	754.6937084248871	8.648218767175607	3.3319635004485444
-20.406487257407246	755.6499401526979	8.43664929986465	3.560426893197498
-20.217685658399834	756.5857652138749	8.131966779504847	3.406268199790892
-20.111164834155474	757.513897088796	7.772700826256734	3.4884744515288517
-20.14785793327999	758.4630722990744	7.475662367666977	3.7083975127624402
-20.201559527387428	759.4492306588595	7.337800424982497	3.493302894797931
-20.346574437137853	760.4252914703698	7.21673076488552	3.2509156997915585
-20.516674829872546	761.3729565350337	6.9604696883017745	3.2263634798926986
-20.777553914609427	762.2934809834148	6.707807663370044	3.348706966763353
-21.13737930575005	763.1988039051671	6.487562379534255	3.9035720402956686
-21.301409323674257	764.134541565573	6.238076364064182	3.971725400874621
-21.277180793317342	765.0811273098311	5.923905010573678	3.901225051868579
-21.228409978031667	765.9844963568013	5.498041027941608	3.715173779798569
-21.115746544997954	766.9079595482071	5.152351695409529	3.571381078913681
-21.060196054761732	767.8858500265475	4.9539485966093695	3.4138890120341827
-21.12015176891547	768.8660504118412	4.755006700949486	3.69148317478573
-21.161466165563535	769.8361588096748	4.5300052097232095	3.9835587371510144
-21.09147982265158	770.7901548623148	4.232347826902808	3.973303342762344
-21.025761384032776	771.7446815247819	3.944620083883482	4.14457261770139
-20.9413863966029	772.64918626399	3.5250163391013616	4.218885941397811
-20.829193316327252	773.5310042917424	3.074443656263298	4.294154655583092
-20.927897213629414	774.4048189497407	2.6019282845570397	4.254756689163909
-21.068101486310407	775.2869277339386	2.1634822669525247	4.30622470366652
-20.978718639285063	776.1811033866254	1.7201757026864342	4.362050785731292
-20.89004648753414	777.0916116569114	1.3091598439734744	4.44006188553063
-20.747036583215454	778.0132811172265	0.9528070063617835	4.462873904046133
-20.612534119019234	778.9871547412538	0.7799086943547408	4.478476248946155
-20.64103643679969	779.975128004201	0.6300844761404942	4.54422791306567
-20.472630861674883	780.951393632978	0.49130536374211264	4.517438327218216
-20.364274425891598	781.9120120357754	0.2346628112459274	4.498313248097023
-20.388246922238487	782.9063923641797	0.11574174097576252	4.5970147342302035
-20.490471264933255	783.8670877941996	-0.1413604018708621	4.70028189890908
-20.796317859800695	784.8173009375498	-0.1573952977422828	4.691796947209482
-21.310071299581605	785.6747662130108	-0.13414388520466022	4.354513149357811
-21.943538577123025	786.4092470032846	0.11023565117008091	4.1269040728669735
-22.677094236783283	787.0249086153267	0.40404802633158177	3.8083141197397414
-23.45851387697868	787.4719098817036	0.8351543792071285	3.45380154791232
-24.36525098333061	787.6601265002259	1.2091652096519565	3.268087351764511
-25.293284518913964	787.8295922298106	1.5332421738249769	3.2004420971402556
-26.237150004174538	787.6196889827985	1.7253776915257275	3.3755104400704043
-27.134211477752196	787.6212381123461	2.1288338439627195	3.4375031166084855
-28.05395625584759	787.4114416681799	2.416384525474401	3.5796893503772167
-28.976247530456224	787.532351900862	2.7093613461792403	3.9422140714945146
-29.9194402483952	787.682067638696	3.0023896059287067	4.174300372332845
-30.748380137172465	788.1471411984481	3.1736341789314966	4.137432555306415
-31.341419029781072	788.9193083115729	3.314042844332627	4.0837045588496945
-31.722458758254515	789.8309433492516	3.301466378167994	3.8112316542750793
-31.802530332606835	790.8088981242602	3.2026476934407375	3.6286224222215093
-31.736882297585836	791.7823554301624	2.991731499763228	3.545889920469323
-31.502969043594746	792.6862573545206	2.6556735989587157	3.4593012045090634
-31.191648483952157	793.5413901677498	2.2373879682389317	3.5219497824568875
-30.898498876115447	794.4274550298911	1.880091587023262	3.583213115982383
-30.621347671787927	795.2916291276005	1.4686034493784967	3.9422112983612325
-30.317430725129583	796.1554192571558	1.0794119715611403	3.923385286352963
-30.112937885454798	797.0554955849575	0.7200245178055521	4.009019761335974
-29.837477347982666	797.925054417384	0.36727981948891664	4.127442955367973
-29.597848663624575	798.8245041600527	0.11536421547499344	4.140946933691991
-29.525106235388215	799.7953146281595	-0.07849704057347862	4.115795623128009
-29.376564907414586	800.755103537572	-0.3006224114874325	4.106378943919329
-29.379356872676997	801.718823784996	-0.546420490440792	4.141590543211184
-29.45573080311683	802.6966858557502	-0.743315192472535	4.232873843198226
-29.461661216532992	803.6792520198197	-0.9152686114782463	4.074762229248446
-29.549122421321	804.6663125793743	-1.0020983704634419	4.018405658146537
-29.750216509013924	805.6264047594894	-1.1934330012332819	4.011450127685528
-29.93529368486746	806.582493962793	-1.3329285631506202	4.009376483056407
-30.180856658608747	807.5434143855696	-1.2013239037655192	4.1057233235353126
-30.360550053769654	808.5141185870973	-1.0364663318369236	4.041646783034853
-30.54825525873912	809.4461490892203	-0.7281872497187424	3.9125891953420266
-30.73773879022425	810.30862225106	-0.2614655340787959	3.778310320612013
-30.901315551430276	811.0677100560924	0.36672732475492503	3.7378590203950184
-31.001543127907766	811.6848219541758	1.1315155296276873	3.724696297716257
-31.161572548671128	812.0409360793618	2.053132069540366	3.8041657773006117
-31.373981612025602	812.4254126489092	2.945677162014846	3.9298117606889726
-31.461119965348075	812.4837186829787	3.935651447734492	3.852833578232412
-31.409081104923555	812.4795307506678	4.935748221926898	3.8926592740871286
-31.374313261342447	812.6291530070856	5.925676523739306	3.9974019415743243
-31.447257712518933	812.7698771938893	6.914299724853203	3.9973043235546015
-31.480071893482158	812.6970380143235	7.912865854684404	4.1668274968627985
-31.47679745868239	812.5626732924658	8.896200416469968	4.201650464410709
-31.00199646996907	812.5863568959019	9.761186187189104	3.9901786017378806
-30.576315404268176	812.9168995516847	10.59910547785796	3.9090225533479117
-30.07023143983448	812.6911433602719	11.421560888879439	3.6596526323729917
-29.4593843756142	812.7316887756044	12.206693493614159	3.493665263852962
-28.62003355836936	812.6618937462356	12.736357430711875	3.4109218185705275
-27.779548146693493	812.8057042454082	13.255246749695194	3.491446218300787
-26.882534957938706	812.5960017454601	13.595769107943386	3.4876060958945
-25.916862578961137	812.706430608059	13.745382979982626	3.345814227446037
-24.9271557445669	812.7262266846212	13.663080904988837	3.5230858786549066
-23.92897557574219	812.6856048519259	13.600285347664117	3.574791071484667
-23.01304169233851	812.6852588091821	13.241547989741811	3.5240326323794395
-22.13639718554347	812.7490881029826	12.761029750197535	3.694768533475931
-21.281469233504527	812.8682537030196	12.251822126923505	3.635373252831714
-20.532417613649944	813.0570001885291	11.620778823605168	3.659574101196986
-19.869691625732898	813.2003987092395	10.884613939616365	3.567252705991148
-19.32632800881124	813.3835111042291	10.070283601437554	3.5308972565733368
-19.0567671410314	813.5945049685178	9.145222347284099	3.197714440859961
-18.777759456842524	813.8744161699666	8.23218094079141	2.800827889998133
-18.533647770292966	814.3451863314751	7.394205402311764	2.5660959950367666
-18.296277631395228	814.7788161250409	6.529047471824432	2.3369434218270726
-17.952730986114446	815.2088677665466	5.697167687696029	2.2037623441648155
-17.501520678735105	815.7102054694083	4.961719995197235	2.0624664872399654
-16.8959037731195	816.2854247195462	4.440954661289401	2.285388213362773
-16.37938245186873	816.9610226578508	3.941664529408715	2.432839577484714
-16.013746347891082	817.6731261987655	3.3431205603801697	2.452037557949272
-15.569644425130502	818.3318013240408	2.742455976295061	2.530066939353941
-15.05392699738665	818.9705191240079	2.168269633894428	2.684555802620719
-14.672332501117358	819.6518912375911	1.5538910847576413	3.081294819096707
-14.431666478704376	820.3563260393553	0.8851123624267959	3.0733061864141575
-14.088565773317944	821.034047278332	0.25132516795790805	2.9334791374151434
-13.673891538398857	821.7564689643069	-0.2858270576410035	2.5996429995749732
-13.283159209638558	822.4914790838404	-0.8170627860931108	2.10418781189875
-12.823751837833383	823.1434562072993	-1.415475384950572	1.9562398568651935
-12.452889894831651	823.8462930807974	-2.025071080927608	1.9269571081836163
-12.074553109817721	824.5371254688239	-2.6442174024155847	2.0776091690711502
-11.760110784355756	825.2040250667097	-3.3074940821127985	2.0656862365175823
-11.507300604367014	825.7775996346818	-4.087313074480768	2.281350856696068
-11.149016370704212	826.3390030072776	-4.8296862487302885	2.16519933025595
-10.747430530638459	826.8532402038602	-5.576229223559037	2.41028120537183
-10.425155028260363	827.1777249900554	-6.456966343170873	2.2963589151393866
-10.059933918163361	827.4116666971778	-7.353665932311948	2.21595501021947
-9.701602014386538	827.7976045837764	-8.200845900082138	1.9185226676461855
-9.37732029187187	828.1203051029103	-9.072015057324476	1.9444051825415165
-8.81291402337909	828.3236566563025	-9.792540506154976	2.022572281225855
-8.040131040694678	828.7410131573968	-10.161889992111597	2.193455752790157
