# Supplementary material for: Closed-Loop Multiscale Computational Model of Human Blood Circulation. Applications to Ballistocardiography
Source: Front Physiol. 2021 Dec 9;12:734311. doi: 10.3389/fphys.2021.734311 (PMC8697684; doi:10.3389/fphys.2021.734311)
Supplement: Supplementary file 1 [file Data_Sheet_1.ZIP › Supplementary Material Article/Data_Systemic_Artery_21.csv]

-31.35381551652064	672.3642242301895	28.726191911780393	8.2
-32.09803328211158	673.0028212863547	28.522222012655135	8.190954773869347
-32.84225104770252	673.6414183425198	28.318252113529876	8.181909547738693
-33.4117782962961	674.4529063415558	28.212823119224183	8.17286432160804
-33.8594173849125	675.2895212538705	27.899495058210842	8.163819095477386
-34.44524658882718	676.0634491683397	27.66217368856334	8.154773869346734
-35.077800418969545	676.8101828843978	27.446648134544283	8.14572864321608
-35.590500368803376	677.6425706029895	27.232755934324505	8.136683417085427
-36.22893101882457	678.3905793113902	27.065054000392742	8.127638190954773
-36.9248480889088	679.1015424912009	26.944808781244642	8.11859296482412
-37.56047074511303	679.8642111531028	26.811775943239823	8.109547738693466
-38.29555194667179	680.5296953116705	26.703913931981386	8.100502512562814
-39.09388541608485	681.130280953824	26.620468526724583	8.09145728643216
-39.959726735126445	681.6296304601734	26.600697786788366	8.082412060301507
-40.85602435774245	682.0786094876887	26.60185771424228	8.073366834170853
-41.8033484371425	682.3857469708479	26.563266175797406	8.064321608040201
-42.772697578854206	682.6311929434586	26.595628722023505	8.055276381909547
-43.75185645885003	682.8373725747989	26.60967266189851	8.046231155778894
-44.730037619150934	683.0179513951095	26.69426229324893	8.03718592964824
-45.71534285969589	683.1317562498381	26.793834008121486	8.028140703517588
-46.68564920759384	683.0348190500112	26.932677248545183	8.019095477386934
-47.64773379531637	682.9809549268857	27.13549186522245	8.010050251256281
-48.626821624108885	682.9727105179531	27.269914228554324	8.001005025125627
-49.59958046664099	682.764423971633	27.359990804339446	7.991959798994975
-50.550027622238865	682.4603657780312	27.449110999616686	7.9829145728643205
-51.47699654497803	682.0823636155318	27.472148332423167	7.973869346733668
-52.35134823578542	681.5993683209308	27.45978472989378	7.964824120603014
-53.16754565827193	681.0169957740723	27.463801978780314	7.9557788944723615
-53.94934618432167	680.3955200010881	27.444867837072756	7.946733668341708
-54.69324866984957	679.7381114554898	27.42035063549556	7.937688442211055
-55.50230029612748	679.1701358305046	27.566791993786175	7.928643216080402
-56.32171574649969	678.6119835158277	27.658003606120744	7.919597989949748
-57.062768878913495	677.9459653735308	27.64518670470581	7.910552763819095
-57.866555518678666	677.3759955414675	27.50024511144539	7.901507537688442
-58.53580021511859	676.6607586358169	27.293349739027256	7.8924623115577885
-59.2288170625898	675.9599830938658	27.12359694380506	7.883417085427135
-60.01863644074198	675.3504769011626	27.02456099231295	7.874371859296482
-60.746702058226425	674.666145708143	26.957145797052057	7.865326633165829
-61.439265186068	673.9431162543395	27.018381882118643	7.856281407035175
-62.14662315701354	673.2325876898684	27.04025238124088	7.847236180904522
-62.89863070832453	672.5701552056707	27.001113260360977	7.838190954773869
-63.69967558900079	671.9665836948532	26.974968786123423	7.829145728643216
-64.45494319994684	671.3078585372077	26.934074833303445	7.820100502512562
-65.20037720711659	670.6374833472328	26.922306006024662	7.811055276381909
-66.0216366456263	670.0662814743081	26.856932977342776	7.802010050251256
-66.74349217992862	669.374230349889	26.887091369915723	7.792964824120602
-67.51663865410315	668.750900166944	27.010827214606614	7.783919597989949
-68.30119133923267	668.1637372866347	26.85175946689658	7.774874371859296
-69.14093137357015	667.6818545294543	26.59991576310419	7.765829145728643
-69.88913620110286	667.0457394184283	26.431496383040866	7.756783919597989
-70.67179931282212	666.4308986420154	26.317946854622615	7.747738693467336
-71.42122151005947	665.7739712674173	26.221391388628888	7.738693467336683
-72.11984585459837	665.0706267700513	26.08234685797224	7.7296482412060294
-72.93696075102487	664.5131227516636	26.01592218007682	7.720603015075376
-73.76623857079856	663.9528827386279	26.000441170068104	7.711557788944724
-74.57348902871492	663.3582413195368	25.989887953402498	7.70251256281407
-75.39823808785916	662.807396749579	25.871160486425655	7.693467336683417
-76.26283577163393	662.3231431413069	25.728269970012946	7.684422110552763
-77.16466596431307	661.8942396375896	25.669038091950842	7.675376884422111
-78.0058412389891	661.3633406228942	25.644478731912557	7.6663316582914565
-78.83851154200788	660.8106469249781	25.606198174931794	7.657286432160804
-79.67759501795251	660.2702477332682	25.52495797623519	7.64824120603015
-80.52969938461511	659.7538713191167	25.43522702744888	7.6391959798994975
-81.40337747299944	659.2698504197451	25.35068158616042	7.630150753768843
-82.25487012173555	658.7487341771007	25.255353036898764	7.621105527638191
-83.13204978704168	658.2743527407399	25.17780457530728	7.612060301507537
-84.02699139837392	657.8339173462089	25.09813518628628	7.603015075376884
-84.8566543373519	657.2902429894176	24.991502637555886	7.59396984924623
-85.69747999013615	656.7833593488388	24.90130434251315	7.584924623115578
-86.6126825039736	656.4041321806296	24.813667203108274	7.575879396984924
-87.46198084355412	655.9149504445348	24.6162488397022	7.566834170854271
-88.33468395684825	655.5069146511853	24.350883208117356	7.557788944723617
-89.24932882397637	655.189420639026	24.097644123387113	7.548743718592965
-90.17199171545111	654.826544005299	23.987658090791868	7.5396984924623105
-91.07089643638218	654.4079220786793	23.975759659049	7.530653266331658
-91.8337983083398	653.8164710411692	23.751947388898447	7.521608040201004
-92.53052178715335	653.2065795961232	23.42478486822566	7.5125628140703515
-93.4422397793585	652.8575973531371	23.277685950789202	7.503517587939697
-94.2692333859071	652.3179554869924	23.395825911453816	7.494472361809045
-95.07840505065836	651.7657175971394	23.22596867018787	7.485427135678392
-95.91834827591596	651.3762741841816	22.84539197950882	7.476381909547738
-96.84584828331344	651.0821102858348	22.61412885717126	7.467336683417085
-97.74695760667115	650.6562623166707	22.569489797770803	7.458291457286432
-98.54196569954668	650.0528469104149	22.618601014787338	7.4492462311557786
-99.49464352243041	649.7599067685079	22.5759313282533	7.440201005025125
-100.390411539101	649.3187278125322	22.628023863156937	7.431155778894472
-101.28713051637402	648.8737417286098	22.593980134544495	7.422110552763819
-102.09483472007898	648.3145804389054	22.413590718618966	7.413065326633165
-102.95775383991979	647.9510951494897	22.092207408130506	7.404020100502512
-103.9365860783886	647.8979319364	21.98823712565096	7.394974874371859
-104.91272216096333	647.7296208141031	21.872793013643168	7.385929648241206
-105.8803450842405	647.4938038333208	21.802733728140527	7.376884422110552
-106.79137942038363	647.1914781910824	22.024193034471832	7.367839195979899
-107.6573328310039	646.7379676363632	22.104861213371766	7.358793969849246
-108.46561170914667	646.1850477372299	21.9618770192537	7.349748743718592
-109.3593909573896	645.8284412277292	22.010798984470487	7.340703517587939
-110.26415529785653	645.4726230628321	22.01751068200662	7.331658291457286
-111.07323208311783	645.009190401614	21.71663339692601	7.322613065326633
-111.94757537214215	644.6671251116104	21.495235813299686	7.313567839195979
-112.89434609052626	644.380411092641	21.384976089715803	7.304522613065326
-113.81443874901733	644.0133922359936	21.303010436360843	7.295477386934673
-114.70286572182071	643.5655692156348	21.358024964564585	7.2864321608040195
-115.61160394938688	643.2117933981029	21.376207449515277	7.277386934673366
-116.55877774943316	642.9624165904007	21.27978585199447	7.268341708542713
-117.42848725645455	642.49061575621	21.147862868148458	7.25929648241206
-118.26815693196836	641.9499090983501	21.122277559728566	7.250251256281407
-119.09872152328747	641.393998691829	21.14356454815985	7.241206030150753
-119.91767512940555	640.8280619992727	21.110806975742737	7.232160804020101
-120.68551088841913	640.2138646711932	21.241973618565982	7.2231155778894465
-121.4721972866186	639.6515418969806	21.49146618281167	7.214070351758794
-122.24711727191234	639.0503899135703	21.67184432694512	7.20502512562814
-123.0549346576872	638.5139396266873	21.888277365137196	7.1959798994974875
-123.79277731499629	637.8867765612836	22.070398672716713	7.186934673366833
-124.67336392395394	637.4711260412719	22.2682729964781	7.177889447236181
-125.46823102218696	636.8837042004277	22.417743454876437	7.168844221105527
-126.32624213131571	636.3959114913536	22.587453125828716	7.159798994974874
-127.18358557768585	635.9181368748729	22.784168289086672	7.15075376884422
-128.0271595757767	635.382077061752	22.845766898646158	7.141708542713568
-128.8874723837975	634.8680159624588	22.812898261113624	7.132663316582914
-129.71342198359204	634.3020431522823	22.83026599704825	7.123618090452261
-130.56087435751385	633.7886533317763	22.973791137631007	7.114572864321607
-131.3105740866746	633.1352572068051	23.10188891557894	7.105527638190955
-132.0927458535765	632.5163407411236	23.197617476627972	7.0964824120603005
-132.7634111727224	631.7805543738432	23.307906421986964	7.087437185929648
-133.56830472877903	631.1870339272242	23.360342952307107	7.078391959798994
-134.2596253364764	630.4665804738803	23.342774275421807	7.0693467336683415
-134.8456550571866	629.6563672024382	23.353693213351043	7.060301507537687
-135.62746294267646	629.0361965530122	23.331797074448538	7.051256281407035
-136.10876737193388	628.1649170374899	23.32372045105835	7.042211055276381
-136.8148124444714	627.4622134225009	23.323828098570914	7.033165829145728
-137.4353448224838	626.7005840636143	23.141057082797328	7.024120603015075
-138.1528850544304	626.0178607511425	23.00140365266567	7.015075376884422
-138.70387307880495	625.1981673561962	22.860917374708922	7.006030150753769
-139.34503053669332	624.4384964133258	22.756597500537914	6.996984924623115
-139.86863666855837	623.5904379763851	22.767096995710833	6.987939698492462
-140.4317909580817	622.7680803747124	22.836996225467757	6.978894472361809
-141.0941421755037	622.0479915279124	23.033700753653022	6.969849246231155
-141.7189920227818	621.2760762252755	23.13248680687764	6.960804020100502
-142.35882241489674	620.5326563139894	23.31975701368365	6.951758793969849
-143.02461218572589	619.8009731596691	23.46932210652179	6.942713567839196
-143.68810375501235	619.0526954647883	23.5039654640326	6.933668341708542
-144.24707771942604	618.2256157161886	23.53216175242101	6.924623115577889
-144.83676971255588	617.4206147963394	23.549745059895713	6.915577889447236
-145.4377409253275	616.6467393252533	23.689812213694612	6.906532663316582
-145.94301727542035	615.8462705933722	23.559441159559228	6.897487437185929
-146.4412908071433	615.0379948035635	23.506680805550456	6.888442211055276
-146.96869099804798	614.2152235697072	23.56847367966754	6.879396984924623
-147.58576573056888	613.455177698364	23.45511890297032	6.870351758793969
-148.29582382597803	612.7973052218014	23.519331140594456	6.861306532663316
-148.9529746218659	612.125681824201	23.8511054105118	6.852261306532663
-149.57127219816869	611.3946731214176	23.990046945583693	6.8432160804020095
-150.17911151660664	610.6148871131377	23.854286774027674	6.834170854271356
-150.84075973060786	609.8832445843011	23.874567471647225	6.825125628140703
-151.54309565963473	609.2087670570374	24.074326126461333	6.81608040201005
-152.11240326419934	608.407299171436	24.180889561686204	6.807035175879396
-152.71252701857188	607.6349575924365	24.145013402733788	6.797989949748743
-153.4610646621212	607.015347151868	24.356765256267522	6.788944723618091
-154.08930947821108	606.2609144909428	24.44163715934514	6.7798994974874365
-154.55718380761832	605.3945278896076	24.349603607350126	6.770854271356784
-155.1239238225226	604.6248503575038	24.629779013980777	6.76180904522613
-155.6775678164254	603.871988366026	24.988205617982644	6.7527638190954775
-156.29886619306828	603.1134214957034	25.18963367298122	6.743718592964823
-156.79811577681463	602.3489246309134	25.599909294095813	6.734673366834171
-157.38417017337432	601.6304761225119	25.969054115869483	6.725628140703517
-158.1310299258164	600.9772449967854	26.10749307735539	6.716582914572864
-158.8130781932396	600.2975878284868	26.383617769024948	6.70753768844221
-159.4356204868929	599.5593180589357	26.65459742252134	6.698492462311558
-160.04207474352938	598.7859063484789	26.84712880408913	6.689447236180904
-160.62236569906554	597.9705241144613	26.861760111737112	6.680402010050251
-161.015342050228	597.0731605099247	27.05247844464093	6.671356783919597
-161.47619503202114	596.2059486117183	27.25122579730439	6.662311557788945
-161.99227961317152	595.3660004235144	27.43579909704589	6.6532663316582905
-162.5634595550728	594.581084730978	27.683944551254136	6.644221105527638
-163.09081635253526	593.8061479344229	28.03828381702713	6.635175879396984
-163.70838667157307	593.0650361302377	28.297327996405173	6.6261306532663315
-164.43947421017882	592.4060936358682	28.477687488813498	6.617085427135677
-165.14136602263974	591.7361702368968	28.724258134134647	6.608040201005025
-165.76438940128847	591.0394353690143	29.078616930096757	6.598994974874372
-166.2278724790797	590.2292876843403	29.426120273752204	6.589949748743718
-166.76143785273777	589.4271113407742	29.6849326451219	6.580904522613065
-167.27555351982977	588.6059426141618	29.9362178122171	6.571859296482412
-167.77252549926683	587.7602503717405	30.139078378303388	6.562814070351759
-168.35557643622576	586.9760468809815	30.347741476955015	6.553768844221105
-169.000559251822	586.2541569620703	30.607043199007936	6.544723618090452
-169.59945701521647	585.4971881490303	30.87099816689878	6.535678391959799
-170.15220246371243	584.7459435762596	31.227597304783014	6.526633165829145
-170.729048542393	583.9992358744234	31.54908665172446	6.517587939698492
-171.33490798167398	583.2278823189156	31.752358634512998	6.508542713567839
-171.877692707272	582.4316667056914	32.00762892920831	6.499497487437186
-172.3695393361656	581.6496514806131	32.39001974672231	6.490452261306532
-172.92907009986567	580.9039727569913	32.744119912449634	6.481407035175879
-173.5053293019412	580.1403990699846	33.03873105988469	6.472361809045226
-173.98455835412258	579.3165433994917	33.33966047441481	6.4633165829145725
-174.3640739865958	578.4251735878673	33.586992271422176	6.454271356783919
-174.6531486137215	577.546155741519	33.93502248294821	6.445226130653266
-174.9421308976765	576.7119109289781	34.39485287615096	6.436180904522613
-175.37112806063843	575.8702065825231	34.68883678369017	6.427135678391959
-175.84637411331164	575.0328041684993	34.926657892738945	6.418090452261306
-176.30772584881626	574.2333741514141	35.27395532564029	6.409045226130653
-176.88625865942805	573.5041192142802	35.60393898891386	6.3999999999999995
-177.46479147003984	572.7748642771463	35.933922652187434	6.390954773869346
-178.04332428065163	572.0456093400124	36.26390631546101	6.381909547738693
-178.62185709126342	571.3163544028786	36.59388997873458	6.37286432160804
-179.2003899018752	570.5870994657447	36.923873642008154	6.363819095477386
-179.778922712487	569.8578445286108	37.25385730528173	6.354773869346733
-180.3574555230988	569.128589591477	37.5838409685553	6.34572864321608
-180.93598833371058	568.3993346543431	37.913824631828874	6.3366834170854265
-181.51452114432237	567.6700797172092	38.24380829510245	6.327638190954773
-182.09305395493416	566.9408247800753	38.57379195837602	6.31859296482412
-182.67158676554595	566.2115698429415	38.903775621649594	6.309547738693467
-183.25011957615774	565.4823149058076	39.23375928492317	6.300502512562813
-183.82865238676953	564.7530599686737	39.56374294819674	6.29145728643216
-184.40718519738132	564.0238050315398	39.89372661147031	6.282412060301507
-184.9857180079931	563.294550094406	40.22371027474389	6.273366834170854
-185.5642508186049	562.5652951572721	40.55369393801746	6.2643216080402
-186.1427836292167	561.8360402201382	40.88367760129103	6.255276381909548
-186.72131643982848	561.1067852830043	41.21366126456461	6.246231155778894
-187.29984925044027	560.3775303458705	41.54364492783818	6.237185929648241
-187.87838206105206	559.6482754087366	41.87362859111175	6.228140703517587
-188.45691487166386	558.9190204716027	42.20361225438533	6.219095477386935
-189.03544768227565	558.1897655344688	42.5335959176589	6.2100502512562805
-189.61398049288744	557.460510597335	42.86357958093247	6.201005025125628
-190.19251330349923	556.7312556602011	43.19356324420605	6.191959798994974
-190.77104611411102	556.0020007230672	43.52354690747962	6.182914572864322
-191.3495789247228	555.2727457859334	43.85353057075319	6.173869346733667
-191.9281117353346	554.5434908487995	44.18351423402677	6.164824120603015
-192.5066445459464	553.8142359116656	44.51349789730034	6.155778894472362
-193.08517735655818	553.0849809745317	44.84348156057391	6.146733668341708
-193.66371016716997	552.3557260373979	45.17346522384749	6.137688442211055
-194.24224297778176	551.626471100264	45.50344888712106	6.128643216080402
-194.82077578839355	550.8972161631301	45.83343255039463	6.119597989949749
-195.39930859900534	550.1679612259962	46.16341621366821	6.110552763819095
-195.97784140961713	549.4387062888624	46.49339987694178	6.101507537688442
-196.55637422022892	548.7094513517285	46.82338354021535	6.092462311557789
-197.1349070308407	547.9801964145946	47.153367203488926	6.083417085427135
-197.7134398414525	547.2509414774607	47.4833508667625	6.074371859296482
-198.2919726520643	546.5216865403269	47.81333453003607	6.065326633165829
-198.87050546267608	545.792431603193	48.143318193309646	6.056281407035176
-199.44903827328787	545.0631766660591	48.47330185658322	6.047236180904522
-200.02757108389966	544.3339217289252	48.80328551985679	6.038190954773869
-200.60610389451145	543.6046667917914	49.133269183130366	6.029145728643216
-201.18463670512324	542.8754118546575	49.46325284640394	6.0201005025125625
-201.76316951573503	542.1461569175236	49.79323650967751	6.011055276381909
-202.34170232634682	541.4169019803898	50.123220172951086	6.002010050251256
-202.9202351369586	540.6876470432559	50.45320383622466	5.992964824120603
-203.4987679475704	539.958392106122	50.78318749949823	5.983919597989949
-204.0773007581822	539.2291371689881	51.113171162771806	5.974874371859296
-204.65583356879398	538.4998822318543	51.44315482604538	5.965829145728643
-205.23436637940577	537.7706272947204	51.77313848931895	5.9567839195979895
-205.81289919001756	537.0413723575865	52.103122152592526	5.947738693467336
-206.39143200062935	536.3121174204526	52.4331058158661	5.938693467336683
-206.96996481124114	535.5828624833188	52.76308947913967	5.92964824120603
-207.54849762185293	534.8536075461849	53.093073142413246	5.920603015075376
-208.12703043246472	534.124352609051	53.42305680568682	5.911557788944723
-208.7055632430765	533.3950976719171	53.75304046896039	5.90251256281407
-209.2840960536883	532.6658427347833	54.083024132233966	5.8934673366834165
-209.8626288643001	531.9365877976494	54.41300779550754	5.884422110552763
-210.44116167491188	531.2073328605155	54.74299145878111	5.87537688442211
-211.01969448552367	530.4780779233816	55.072975122054686	5.866331658291457
-211.59822729613546	529.7488229862478	55.40295878532826	5.857286432160803
-212.17676010674725	529.0195680491139	55.73294244860183	5.84824120603015
-212.75529291735904	528.29031311198	56.062926111875406	5.839195979899497
-213.33382572797083	527.5610581748462	56.39290977514898	5.8301507537688435
-213.91235853858262	526.8318032377123	56.72289343842255	5.82110552763819
-214.4908913491944	526.1025483005784	57.052877101696126	5.812060301507538
-215.0694241598062	525.3732933634445	57.3828607649697	5.803015075376884
-215.647956970418	524.6440384263107	57.71284442824327	5.793969849246231
-216.22648978102978	523.9147834891768	58.042828091516846	5.784924623115577
-216.80502259164157	523.1855285520429	58.37281175479042	5.775879396984925
-217.38355540225336	522.456273614909	58.70279541806399	5.7668341708542705
-217.96208821286515	521.7270186777752	59.032779081337566	5.757788944723618
-218.54062102347694	520.9977637406413	59.36276274461114	5.748743718592964
-219.11915383408873	520.2685088035074	59.69274640788471	5.739698492462312
-219.69768664470052	519.5392538663735	60.022730071158286	5.730653266331657
-220.27621945531232	518.8099989292397	60.35271373443186	5.721608040201005
-220.8547522659241	518.0807439921058	60.68269739770543	5.712562814070351
-221.4332850765359	517.3514890549719	61.012681060979006	5.703517587939698
-222.01181788714769	516.622234117838	61.34266472425258	5.694472361809045
-222.59035069775948	515.8929791807042	61.67264838752615	5.685427135678392
-223.16888350837127	515.1637242435703	62.002632050799726	5.676381909547739
-223.74741631898306	514.4344693064364	62.3326157140733	5.667336683417085
-224.32594912959485	513.7052143693026	62.66259937734687	5.658291457286432
-224.90448194020664	512.9759594321687	62.992583040620445	5.649246231155779
-225.48301475081843	512.2467044950348	63.32256670389402	5.6402010050251254
-226.06154756143022	511.51744955790093	63.65255036716759	5.631155778894472
-226.640080372042	510.78819462076706	63.982534030441165	5.622110552763819
-227.2186131826538	510.0589396836332	64.31251769371474	5.613065326633166
-227.7971459932656	509.3296847464993	64.6425013569883	5.604020100502512
-228.37567880387738	508.60042980936544	64.97248502026189	5.594974874371859
-228.95421161448917	507.87117487223156	65.30246868353547	5.585929648241206
-229.53274442510096	507.1419199350977	65.63245234680903	5.5768844221105525
-230.11127723571275	506.4126649979638	65.9624360100826	5.567839195979899
-230.68981004632454	505.68341006082994	66.29241967335618	5.558793969849246
-231.26834285693633	504.95415512369607	66.62240333662976	5.549748743718593
-231.84687566754812	504.2249001865622	66.95238699990333	5.540703517587939
-232.4254084781599	503.4956452494283	67.28237066317689	5.531658291457286
-233.0039412887717	502.76639031229445	67.61235432645047	5.522613065326633
-233.5824740993835	502.0371353751606	67.94233798972405	5.5135678391959795
-234.16100690999528	501.3078804380267	68.27232165299762	5.504522613065326
-234.73953972060707	500.5786255008928	68.60230531627118	5.495477386934673
-235.31807253121886	499.84937056375895	68.93228897954477	5.48643216080402
-235.89660534183065	499.1201156266251	69.26227264281835	5.477386934673366
-236.47513815244244	498.3908606894912	69.59225630609191	5.468341708542713
-237.05367096305423	497.66160575235733	69.92223996936548	5.45929648241206
-237.63220377366602	496.93235081522346	70.25222363263906	5.4502512562814065
-238.2107365842778	496.2030958780896	70.58220729591264	5.441206030150753
-238.7892693948896	495.4738409409557	70.9121909591862	5.4321608040201
-239.3678022055014	494.74458600382184	71.24217462245977	5.423115577889447
-239.94633501611318	494.01533106668796	71.57215828573335	5.414070351758793
-240.52486782672497	493.2860761295541	71.90214194900693	5.40502512562814
-241.10340063733676	492.5568211924202	72.2321256122805	5.395979899497487
-241.68193344794855	491.82756625528634	72.56210927555406	5.3869346733668335
-242.26046625856034	491.09831131815247	72.89209293882764	5.37788944723618
-242.83899906917213	490.3690563810186	73.22207660210123	5.368844221105527
-243.41753187978392	489.6398014438847	73.55206026537479	5.359798994974874
-243.9960646903957	488.91054650675085	73.88204392864836	5.35075376884422
-244.5745975010075	488.181291569617	74.21202759192194	5.341708542713567
-245.1531303116193	487.4520366324831	74.54201125519552	5.332663316582914
-245.73166312223108	486.7227816953492	74.87199491846908	5.3236180904522605
-246.31019593284287	485.99352675821535	75.20197858174265	5.314572864321608
-246.88872874345466	485.2642718210815	75.53196224501623	5.305527638190954
-247.46726155406645	484.5350168839476	75.86194590828981	5.296482412060302
-248.04579436467824	483.80576194681373	76.19192957156338	5.287437185929647
-248.62432717529003	483.07650700967986	76.52191323483694	5.278391959798995
-249.20285998590182	482.347252072546	76.85189689811052	5.269346733668341
-249.78139279651361	481.6179971354121	77.1818805613841	5.260301507537688
-250.3599256071254	480.88874219827824	77.51186422465767	5.251256281407035
-250.9384584177372	480.15948726114436	77.84184788793124	5.242211055276382
-251.51699122834899	479.4302323240105	78.17183155120482	5.233165829145729
-252.09552403896078	478.7009773868766	78.5018152144784	5.224120603015075
-252.67405684957257	477.97172244974274	78.83179887775196	5.215075376884422
-253.25258966018436	477.24246751260887	79.16178254102553	5.206030150753769
-253.83112247079615	476.513212575475	79.49176620429911	5.1969849246231155
-254.40965528140794	475.7839576383411	79.82174986757269	5.187939698492462
-254.98818809201973	475.05470270120725	80.15173353084626	5.178894472361809
-255.56672090263152	474.3254477640734	80.48171719411982	5.169849246231156
-256.1452537132433	473.5961928269395	80.8117008573934	5.160804020100502
-256.7237865238551	472.8669378898056	81.14168452066698	5.151758793969849
-257.3023193344669	472.13768295267175	81.47166818394055	5.142713567839196
-257.8808521450787	471.4084280155379	81.80165184721412	5.1336683417085425
-258.45938495569044	470.679173078404	82.1316355104877	5.124623115577889
-259.03791776630226	469.94991814127013	82.46161917376128	5.115577889447236
-259.6164505769141	469.22066320413626	82.79160283703484	5.106532663316583
-260.19498338752584	468.4914082670024	83.12158650030841	5.097487437185929
-260.7735161981376	467.7621533298685	83.45157016358199	5.088442211055276
-261.3520490087494	467.03289839273464	83.78155382685557	5.079396984924623
-261.93058181936124	466.30364345560076	84.11153749012914	5.0703517587939695
-262.509114629973	465.5743885184669	84.4415211534027	5.061306532663316
-263.08764744058476	464.845133581333	84.77150481667628	5.052261306532663
-263.6661802511966	464.11587864419914	85.10148847994986	5.04321608040201
-264.2447130618084	463.38662370706527	85.43147214322343	5.034170854271356
-264.82324587242016	462.6573687699314	85.761455806497	5.025125628140703
-265.4017786830319	461.9281138327975	86.09143946977058	5.01608040201005
-265.98031149364374	461.19885889566365	86.42142313304416	5.0070351758793965
-266.55884430425556	460.4696039585298	86.75140679631772	4.997989949748743
-267.1373771148673	459.7403490213959	87.08139045959129	4.98894472361809
-267.7159099254791	459.011094084262	87.41137412286487	4.979899497487437
-268.2944427360909	458.28183914712815	87.74135778613845	4.970854271356783
-268.8729755467027	457.5525842099943	88.07134144941202	4.96180904522613
-269.4515083573145	456.8233292728604	88.40132511268558	4.952763819095477
-270.03004116792624	456.09407433572653	88.73130877595916	4.9437185929648235
-270.60857397853806	455.36481939859266	89.06129243923274	4.93467336683417
-271.1871067891499	454.6355644614588	89.39127610250631	4.925628140703517
-271.76563959976164	453.9063095243249	89.72125976577988	4.916582914572864
-272.3441724103734	453.17705458719104	90.05124342905346	4.90753768844221
-272.9227052209852	452.44779965005716	90.38122709232704	4.898492462311557
-273.50123803159704	451.7185447129233	90.7112107556006	4.889447236180904
-274.0797708422088	450.9892897757894	91.04119441887417	4.8804020100502505
-274.65830365282056	450.26003483865554	91.37117808214775	4.871356783919597
-275.2368364634324	449.53077990152167	91.70116174542133	4.862311557788944
-275.8153692740442	448.8015249643878	92.0311454086949	4.853266331658291
-276.39390208465596	448.0722700272539	92.36112907196846	4.844221105527637
-276.9724348952677	447.34301509012005	92.69111273524204	4.835175879396985
-277.55096770587954	446.6137601529862	93.02109639851562	4.826130653266331
-278.12950051649136	445.8845052158523	93.35108006178919	4.817085427135678
-278.7080333271031	445.1552502787184	93.68106372506276	4.808040201005025
-279.2865661377149	444.42599534158455	94.01104738833634	4.798994974874372
-279.8650989483267	443.6967404044507	94.34103105160992	4.789949748743719
-280.4436317589385	442.9674854673168	94.67101471488348	4.780904522613065
-281.0221645695503	442.23823053018293	95.00099837815705	4.771859296482412
-281.60069738016205	441.50897559304906	95.33098204143063	4.762814070351759
-282.17923019077386	440.7797206559152	95.66096570470421	4.7537688442211055
-282.7577630013857	440.0504657187813	95.99094936797778	4.744723618090452
-283.33629581199745	439.32121078164744	96.32093303125134	4.735678391959799
-283.9148286226092	438.59195584451356	96.65091669452492	4.726633165829146
-284.493361433221	437.8627009073797	96.9809003577985	4.717587939698492
-285.07189424383284	437.1334459702458	97.31088402107207	4.708542713567839
-285.6504270544446	436.40419103311194	97.64086768434564	4.699497487437186
-286.22895986505637	435.67493609597807	97.97085134761922	4.6904522613065325
-286.8074926756682	434.9456811588442	98.3008350108928	4.681407035175879
-287.38602548628	434.2164262217103	98.63081867416636	4.672361809045226
-287.96455829689177	433.48717128457645	98.96080233743993	4.663316582914573
-288.5430911075035	432.7579163474426	99.29078600071351	4.654271356783919
-289.12162391811535	432.0286614103087	99.62076966398709	4.645226130653266
-289.70015672872717	431.2994064731748	99.95075332726066	4.636180904522613
-290.2786895393389	430.57015153604095	100.28073699053422	4.6271356783919595
-290.8572223499507	429.8408965989071	100.61072065380779	4.618090452261306
-291.4357551605625	429.1116416617732	100.94070431708138	4.609045226130653
-292.0142879711743	428.38238672463933	101.27068798035495	4.6
-292.5928207817861	427.65313178750546	101.60067164362852	4.590954773869346
-293.17135359239785	426.9238768503716	101.93065530690208	4.581909547738693
-293.74988640300967	426.1946219132377	102.26063897017568	4.57286432160804
-294.3284192136215	425.46536697610384	102.59062263344924	4.5638190954773865
