# Supplementary material for: Closed-Loop Multiscale Computational Model of Human Blood Circulation. Applications to Ballistocardiography
Source: Front Physiol. 2021 Dec 9;12:734311. doi: 10.3389/fphys.2021.734311 (PMC8697684; doi:10.3389/fphys.2021.734311)
Supplement: Supplementary file 1 [file Data_Sheet_1.ZIP › Supplementary Material Article/Data_Systemic_Artery_26.csv]

Transpose[Transpose[coord[26], {6., 6., 6., 6., 6., 6., 6., 6., 6., 6., 6., 6., 6., 6., 6., 6., 6., 6., 6., 6., 6., 6., 6., 6., 6., 6., 6., 6., 6., 6., 6., 6., 6., 6., 6., 6., 6., 6., 6., 6., 6., 6., 6., 6., 6., 6., 6., 6., 6., 6., 6., 6., 6., 6., 6., 6., 6., 6., 6., 6., 6., 6., 6., 6., 6., 6., 6., 6., 6., 6., 6., 6., 6., 6.}]]
