# Supplementary material for: Closed-Loop Multiscale Computational Model of Human Blood Circulation. Applications to Ballistocardiography
Source: Front Physiol. 2021 Dec 9;12:734311. doi: 10.3389/fphys.2021.734311 (PMC8697684; doi:10.3389/fphys.2021.734311)
Supplement: Supplementary file 1 [file Data_Sheet_1.ZIP › Supplementary Material Article/Data_Systemic_Artery_27.csv]

-29.36926149656187	555.8136880899775	58.717449994295684	17.44042553002892
-29.27220382067318	555.0083217150416	58.86749880604904	17.421704975247007
-28.83735379028962	554.3850811687325	58.86458582650634	17.40742015271129
-27.923423034315725	554.0122811698849	58.68847356051556	17.480380809367517
-27.009492278341824	553.6394811710381	58.51236129452487	17.68030698097205
-26.787256138796483	552.9389340415928	58.33061140652808	17.87947439812946
-26.903867012597544	552.0322205412608	58.20531312037632	18.032397814299305
-27.03833701305071	551.0477633105838	58.11525723865186	18.016701193011905
-27.106745920460096	550.0524089189877	58.00403479073023	17.915079034083963
-27.12038229551599	549.0538582236112	57.90006229113729	17.85013454200137
-27.111583550167783	548.0545294199221	57.79846900879481	17.84495876725801
-27.12816020395694	547.054750683606	57.70463130206537	17.892722342825312
-27.164802190286	546.0543411036141	57.621460915699885	17.94020604648027
-27.188519779795378	545.0540648808715	57.538810939841454	18.00375977666161
-27.189839875390636	544.0539846681447	57.53630446223312	18.0100344530602
-27.17014675078846	543.0559151133908	57.6285603275237	17.855504876484005
-27.129482698459697	542.0532594641343	57.61969810526658	17.66198384648867
-27.112322340003733	541.0502539906737	57.56754332198809	17.646646243085133
-27.125602864031723	540.0478304589573	57.511981800229	17.68053275678558
-27.191765953359532	539.0529751686234	57.403349160259495	17.746371725705973
-27.27409565352979	538.0755768628978	57.194997487651655	17.800752833276842
-27.280171078924916	537.103372198919	56.95026438631403	17.872351516259567
-27.3038566971237	536.1069429039696	56.82986572352251	17.958420084329205
-27.2827149233966	535.1171194334844	56.66387507734927	18.0068164750336
-27.220053060673397	534.118447977337	56.584141079382434	17.983605887442916
-27.11928854342896	533.119465905661	56.55714780422863	17.960346810583335
-27.00909552017967	532.125061354566	56.47194631765909	17.946161233213925
-26.97726643181285	531.1278351845771	56.35770077982127	17.94419796359446
-26.946992977378727	530.1247045926597	56.322360291815606	17.97394160166404
-26.991989578038954	529.133510318139	56.169502996302	18.00372716076972
-26.945698761252906	528.1379866642527	56.048465375481875	18.025435725278392
-26.911062898983484	527.1418115315803	55.9279419241194	18.13828024597424
-26.949294982351724	526.1412572919753	55.857054353939624	18.25071587102582
-26.89718090731163	525.159417291796	55.66550964788213	18.294535722511405
-26.872535749510128	524.1934881966569	55.39354125580493	18.35749773699814
-26.83186201860253	523.2294388519953	55.115149102641226	18.452836673239315
-26.72671194028461	522.2558862296829	54.89671096833551	18.446849581908523
-26.567377554673307	521.2767952981519	54.74318485427015	18.44207813287433
-26.40680759171566	520.2911624909949	54.63635012725038	18.43899562252849
-26.299798363063132	519.301325538864	54.51190834629997	18.460074362947395
-26.29587585240645	518.3100432428478	54.36119456114434	18.495719755111477
-26.24767321279549	517.3233960776511	54.19035792209423	18.47077954549858
-26.137572053566856	516.3418574207449	54.00906507666827	18.393777284240553
-26.051526625443408	515.3587715556562	53.82380851962727	18.325122966486425
-26.008033661914713	514.3715742109091	53.64406288867837	18.212178480290262
-25.957831557527488	513.3831536663045	53.472702391428314	18.10877872513438
-25.89616905560941	512.3949760584792	53.30335181931796	18.020423193522795
-25.842291475924377	511.4147146519534	53.094260496898926	17.968427768256728
-25.796381590606828	510.4327619330869	52.892977632234015	17.859901071356592
-25.725269032571013	509.44240989547626	52.745678443674436	17.89038790963833
-25.661825932955203	508.4507310281726	52.60523197833667	17.92033138221443
-25.589449694427202	507.4601496723582	52.47148275119561	18.012285106512866
-25.433215271658913	506.4771130691137	52.34346128465641	17.9367809834242
-25.29459267415315	505.5077860176514	52.13981270887666	17.837083219587313
-25.226149722629394	504.55480748284725	51.832515133658525	17.716134603583615
-25.161175634133027	503.6041666544971	51.51639466574763	17.65287962716737
-25.094037122151086	502.64075594929676	51.24304205267043	17.591816062816967
-25.050280475663854	501.66738272017426	51.00539891424229	17.59362024959279
-24.943780207213774	500.6877264156742	50.811966533667565	17.587436145290212
-24.86449941295854	499.7096383285905	50.5999617023461	17.674122725624237
-24.80360871959995	498.7429856777699	50.336042390502605	17.758412207560454
-24.692562254060924	497.7868644919246	50.05349914601632	17.77293839639277
-24.526353984267185	496.81916127646394	49.84362854095671	17.844893715864448
-24.361052753614988	495.86506278168986	49.584524436960024	17.929313557945104
-24.283760506981967	494.93309898657964	49.22050321910121	17.715080373396
-24.177087957383126	494.03078870841824	48.79288185448188	17.45673094765378
-24.042338191811155	493.1207684630738	48.39137535042793	17.26819771373756
-23.99508596771503	492.17810616349544	48.048148505069484	17.144590310749095
-23.94660192602544	491.2359013118827	47.704305432312644	17.001403572424753
-23.838137482745072	490.26981788144167	47.45261452779345	16.969158054371224
-23.706181969292064	489.29547997193725	47.24785464112898	16.939387294679808
-23.562904232272302	488.30909168841987	47.12439732162067	16.960348545247363
-23.390988890284707	487.33381212897126	46.958087806508544	17.066880272782445
-23.325579885071004	486.3394698450516	46.83717129679194	17.06105110059413
-23.19076508781722	485.35185742842856	46.71720309925673	17.076160154614335
-23.087987305701525	484.3737968330888	46.51665284352398	17.019558710860178
-22.969732443051058	483.4056972294598	46.27679726344685	16.95141382219167
-22.883938472804413	482.4213010607701	46.101061173078875	16.90719008591497
-22.810963033659966	481.4274038937372	45.976660992280614	16.858207394643124
-22.720436329312925	480.4372323891912	45.83639919821957	16.89208117280149
-22.68743167867133	479.4554201520739	45.632729859745304	16.876639784929687
-22.65568628704318	478.4687505384766	45.449296296027505	16.76641608171356
-22.583929441947074	477.4927092934406	45.22683662101009	16.693209859018626
-22.501747601119654	476.5154854347356	45.010854779491346	16.66315775531794
-22.425766054272604	475.5302626672383	44.83207186306133	16.622881825403805
-22.30800922349637	474.5590255723181	44.61139315615541	16.565352331645546
-22.153608142634358	473.59501529685696	44.375707879104844	16.498127291228965
-22.00452442440287	472.6375323395803	44.112964855477664	16.408621144019595
-21.85522022018296	471.6796188308159	43.851253415942	16.300588440368163
-21.74060493051172	470.71343271891135	43.60454262808504	16.198838976950885
-21.638664017307967	469.74725053673905	43.35039174849268	16.15409350656688
-21.491471432440218	468.78390402897077	43.10908319530975	16.214786999930812
-21.314431465014597	467.8170178351218	42.9038344905527	16.27907384712511
-21.17852908286663	466.8382081989794	42.732247073684725	16.404871176791104
-21.08282422689393	465.85148313057965	42.57301740441293	16.43336051857928
-20.944103217933232	464.8806375494363	42.36669400917877	16.43049157779056
-20.770566471409936	463.92191296884863	42.126815977049574	16.483875903780156
-20.62341424502569	462.94973152068343	41.92694573799264	16.594547180730807
-20.51035927120884	461.9806231976734	41.69057113543085	16.72559755972897
-20.36377702388691	461.02791943965383	41.4108799720024	16.77650304142475
-20.247957341118305	460.0855143313123	41.08585602753108	16.842139325763295
-20.171300548975417	459.1264134155483	40.80446266211328	16.87112258322294
-20.03338881604893	458.1515064810105	40.610509614142785	16.865027403772697
-19.847956933520866	457.18525122772263	40.411197622662314	16.83707028292254
-19.698360393758005	456.2289818212681	40.144783594654946	16.77389357264112
-19.564123804575992	455.2811463643884	39.842127184995235	16.71024559898566
-19.418840872427793	454.3137477494294	39.616365142159665	16.623192965655374
-19.236398069939767	453.34299720643935	39.43671264051827	16.552115418827015
-18.988672009667624	452.39289288831117	39.22763090828052	16.57126143311022
-18.771052548852698	451.4569924413292	38.935941201031454	16.60063439287255
-18.496792294425887	450.531660320665	38.660718525971504	16.651008135520982
-18.36551415948782	449.55995117867064	38.44878962750591	16.682825595427758
-18.3371130768843	448.59036616021206	38.188597046581236	16.583992621577828
-18.27007745922074	447.60740292972366	38.00048297169105	16.514631712504602
-18.027787256261792	446.69842769570863	37.65407851271065	16.316036300068028
-17.813890064448817	445.7566197481678	37.38362136838881	16.150520517629882
-17.57297977306877	444.8022235725141	37.18833997059616	16.121217620310347
-17.30546406513548	443.9071398130257	36.82771205852712	16.076262410876538
-17.097150549609577	443.0005993095837	36.451858214728325	16.004995041864678
-16.97454256252909	442.0491742485256	36.159306077518465	15.941249026660381
-16.87878635867164	441.09290026261954	35.86713130465972	15.79107703335429
-16.775600333073168	440.13040696669844	35.59915502119841	15.644388274731934
-16.669616332225416	439.18513458288834	35.2782127345399	15.600518599626351
-16.57999276386692	438.23563096108444	34.964170945759335	15.605769482637452
-16.49928696770701	437.26141463338206	34.74127539792671	15.671511654359602
-16.4111538940102	436.268332822815	34.647128810313454	15.771901593654267
-16.31046163621161	435.27151627031446	34.67518433554747	15.921313690022936
-16.16338482137858	434.2837665268887	34.62800155960408	16.051628979280213
-16.03450544836013	433.2940878356118	34.52399294808006	16.15320512232102
-15.905595390930783	432.3004923413611	34.47288805249542	16.404689675941842
-15.720241738142894	431.3149353758952	34.43833253020956	16.684794052519617
-15.478495450509486	430.34943085230395	34.32470020020758	16.788557141328578
-15.248631040199285	429.39760131363585	34.10978967020194	16.768703199138518
-15.0929503678512	428.44083391763854	33.85091552335435	16.771453630791175
-14.971008920423456	427.47414166623474	33.60756461590883	16.931219262787696
-14.851262865209861	426.49839485499035	33.402886004043054	17.143162953227733
-14.757911864755664	425.51658468341077	33.21271101277807	17.23347299263485
-14.683568475726108	424.5374637768852	33.00113823656239	17.241028241646525
-14.600251360857127	423.56697353699457	32.75802939429423	17.286702590820287
-14.479187720181281	422.6163601648283	32.459961100502646	17.332334761977943
-14.321502375285561	421.6831420177736	32.12499424902045	17.472294042371654
-14.133296071735156	420.7392742606746	31.8449217525976	17.610644257089515
-13.93340186713623	419.7781520708389	31.635801786197426	17.703391965440378
-13.714259169294406	418.8357616913059	31.369783152768342	17.736009129763417
-13.530183489902232	417.8993139752094	31.05678871218971	17.715296912448633
-13.318934072821895	416.96130062506944	30.766465278613143	17.520143945899324
-13.096860877926407	416.0139301497632	30.520111269557642	17.3293654433284
-12.849702254023226	415.05590544216443	30.34833078625562	17.044787301804707
-12.606472208033148	414.0962902230016	30.184521789943638	16.717851630389056
-12.429335726393353	413.13745539258787	29.952118641377357	16.402699643790026
-12.356918482535113	412.14593998889586	29.81386600649794	16.175597284419407
-12.28130827605488	411.1721335013242	29.580722953987355	15.98289591478676
-12.199822401633577	410.1958267349016	29.360999447635425	15.84638419336818
-12.009998249844992	409.23134139963156	29.16170180414774	15.74464686024356
-11.685536747980358	408.3308100315959	28.859358845665113	15.653204087360455
-11.327746625931454	407.43530553262485	28.580026815903572	15.561769221376892
-11.021216838893258	406.4918624337865	28.427899115118755	15.581254589312136
-10.801266345173545	405.52175558688845	28.300155588936228	15.742488842165525
-10.73652810739754	404.5375419954018	28.114257346003523	15.903681234645305
-10.778964050393789	403.56359634386297	27.875448795453707	16.08408514735112
