# Supplementary material for: Closed-Loop Multiscale Computational Model of Human Blood Circulation. Applications to Ballistocardiography
Source: Front Physiol. 2021 Dec 9;12:734311. doi: 10.3389/fphys.2021.734311 (PMC8697684; doi:10.3389/fphys.2021.734311)
Supplement: Supplementary file 1 [file Data_Sheet_1.ZIP › Supplementary Material Article/Data_Systemic_Artery_28.csv]

-10.779843435202459	402.69036414789514	27.715872376531298	16.273018600256506
-10.64134317046331	401.7118912038777	27.566120559287526	16.296405500418334
-10.447903934136992	400.7321455557726	27.52477573628385	16.32194178306373
-10.215874776730898	399.7604786354167	27.472384747331528	16.274571375330734
-10.025560293695381	398.77924098337087	27.453996349277126	16.19379189781757
-9.877865398612897	397.79158577233187	27.41951832681365	16.113130074886747
-9.648088829087007	396.8375789233361	27.261535062367443	16.032372331070498
-9.405335262009318	395.8883697818688	27.064245867059775	15.940635066814608
-9.217636490277158	394.9196032795942	26.9069247204885	15.85496548536255
-9.107999570730783	393.9401129605004	26.745572683196905	15.810734524691341
-9.009434936037795	392.9588256069325	26.58499452505572	15.802499860180818
-8.866888385409426	391.9763803551227	26.462394485295697	15.85077653230467
-8.737137483232383	390.9896183241902	26.36261857764879	15.936904049388346
-8.634675927020103	389.9980849243591	26.277233321478192	15.986376995550344
