# Supplementary material for: Closed-Loop Multiscale Computational Model of Human Blood Circulation. Applications to Ballistocardiography
Source: Front Physiol. 2021 Dec 9;12:734311. doi: 10.3389/fphys.2021.734311 (PMC8697684; doi:10.3389/fphys.2021.734311)
Supplement: Supplementary file 1 [file Data_Sheet_1.ZIP › Supplementary Material Article/Data_Systemic_Artery_29.csv]

-10.855974708532948	403.2485293500987	26.868734720142882	14.758463705078002
-10.779822963382637	402.83031525775914	25.96351458986479	13.642612128445018
-10.759882260065062	402.54092378300277	25.00703283127125	12.534030625023021
-10.824229998426526	402.3875603608747	24.020278807714288	11.432185909314594
-10.831109012146609	402.3065411056918	23.02170264984531	10.339165780001595
-10.911118582617702	402.17651599414546	22.0326353829645	9.52290797449741
-10.916813385462575	401.9540124624546	21.057949861691906	8.780412992077089
-10.83543495399506	401.78116690719867	20.07574080346343	8.03157873477009
-10.685196862080685	401.6602510503841	19.09254732416886	7.381623745277591
-10.553981053315336	401.60977151735096	18.101423668211822	6.800129224935037
-10.435548318328278	401.6655353610264	17.11119771204793	6.256324907735527
-10.158858105876886	401.87545197006364	16.187123463430893	6.0342048415523974
-9.795613992239307	402.1464339262539	15.295134017535425	5.883392075589363
-9.487656060061594	402.26863477538626	14.362958373124785	5.954056986592332
-9.20717191930825	402.2135912353926	13.404580825168063	6.169757945661913
-8.91827191614416	402.1912399413862	12.450060290488542	6.464967485066174
-8.728926274971755	402.27917409555516	11.478040633050997	6.874177060502448
-8.710917031822955	402.29786237575485	10.485139183979259	7.133872807413837
-8.74941018068414	402.17597620847056	9.495102715105432	6.914283476307689
