# Supplementary material for: Closed-Loop Multiscale Computational Model of Human Blood Circulation. Applications to Ballistocardiography
Source: Front Physiol. 2021 Dec 9;12:734311. doi: 10.3389/fphys.2021.734311 (PMC8697684; doi:10.3389/fphys.2021.734311)
Supplement: Supplementary file 1 [file Data_Sheet_1.ZIP › Supplementary Material Article/Data_Systemic_Artery_3.csv]

-17.361003632771556	622.2495771187728	16.641462362774245	21.137204030041627
-17.35022708404285	623.2250536253407	16.83892476036217	20.326801738905086
-17.29320449204703	624.220866212159	16.85294162360291	19.467725664532253
-17.171770798258844	625.2138318606032	16.909095393732656	18.611150075167068
-17.039089308096592	626.2037727390625	16.855505845688654	17.631054654456253
-16.8584657059032	627.1844632931954	16.74747442738416	16.669981550280966
-16.614487501197836	628.143258859584	16.584680121093534	15.811684105992772
-16.356628458142062	629.0925629351864	16.38500477189563	14.951468811430871
-16.15462931412388	630.0548637080313	16.188271058828594	14.216339010226607
-16.008909712367892	631.0175549403522	15.948640128342456	13.556995556487665
-15.847308233471999	631.9805232534671	15.720601571237916	12.964081901830713
-15.68969142817349	632.9317407703785	15.451262381407187	12.580135810284625
-15.543057570007095	633.8842779475784	15.181438747696275	12.25941347992765
-15.41067308702598	634.86532628371	15.057580400880276	11.969314864024241
-15.202162614078969	635.8359721773838	14.994375038787053	11.691486737511612
-14.835909229879695	636.7540071981897	14.84302389016564	11.242315364350093
-14.37314352312377	637.6189068331679	14.64618463241456	10.740533819976775
-13.872026273403629	638.4687433931729	14.47246874691421	10.27335526565434
-13.406614058568179	639.3388579344191	14.297916418462842	10.143490345857533
-12.869873788388158	640.1726264288341	14.164211782086461	10.064861230271452
-12.33452564278162	641.0135790503867	14.188628508674967	9.980178019544098
-11.808126473386748	641.849557994628	14.347090909499103	9.940601572295195
-11.1767072310511	642.6216227394946	14.402458986690812	10.022710749316628
-10.503253972296978	643.3548504558859	14.293739408424106	10.06046283919462
-9.845385368868223	644.0735883391216	14.057227378614234	10.039430276738912
-9.143776150644387	644.728934619445	13.768011525848184	9.827191944672398
-8.387191868032271	645.3508910787165	13.551942554777295	9.536516511730857
-7.662393576845233	646.0234014143685	13.393670187413617	9.380927200709904
-6.80202086930403	646.517728827577	13.250422639814051	9.103602720836545
-5.9836442783146975	647.0593471090527	13.042136725088353	9.020972368687726
-5.140935869945036	647.5937003066977	12.938686556978125	8.752777317877445
-4.310696160965961	648.1029316519101	12.700829423470017	8.598398932577373
-3.4338069713000543	648.5860332126084	12.700338745774538	8.359335886010715
-2.5808522175264494	649.0978225022124	12.57852044868662	8.302904652703456
-1.7330551929613398	649.626105043879	12.521744689167747	8.117381383172475
-0.9424446722197617	650.2118227463999	12.689406452823063	7.650126069407816
-0.20632665179560827	650.8821346433534	12.667486700902103	7.306808445041694
0.5218999636025926	651.5300069287787	12.45454597752305	6.99877298172651
