# Supplementary material for: Closed-Loop Multiscale Computational Model of Human Blood Circulation. Applications to Ballistocardiography
Source: Front Physiol. 2021 Dec 9;12:734311. doi: 10.3389/fphys.2021.734311 (PMC8697684; doi:10.3389/fphys.2021.734311)
Supplement: Supplementary file 1 [file Data_Sheet_1.ZIP › Supplementary Material Article/Data_Systemic_Artery_31.csv]

Transpose[Transpose[coord[31], {5.6, 5.59076923076923, 5.581538461538461, 5.572307692307692, 5.563076923076923, 5.553846153846154, 5.544615384615384, 5.535384615384615, 5.5261538461538455, 5.516923076923076, 5.507692307692308, 5.498461538461538, 5.489230769230769, 5.4799999999999995, 5.47076923076923, 5.461538461538462, 5.452307692307692, 5.443076923076923, 5.4338461538461535, 5.424615384615384, …
