# Supplementary material for: Closed-Loop Multiscale Computational Model of Human Blood Circulation. Applications to Ballistocardiography
Source: Front Physiol. 2021 Dec 9;12:734311. doi: 10.3389/fphys.2021.734311 (PMC8697684; doi:10.3389/fphys.2021.734311)
Supplement: Supplementary file 1 [file Data_Sheet_1.ZIP › Supplementary Material Article/Data_Systemic_Artery_33.csv]

Transpose[Transpose[coord[33], {3.6, 3.589655172413793, 3.5793103448275865, 3.5689655172413794, 3.5586206896551724, 3.548275862068966, 3.537931034482759, 3.527586206896552, 3.5172413793103448, 3.506896551724138, 3.496551724137931, 3.486206896551724, 3.475862068965517, 3.4655172413793105, 3.4551724137931035, 3.4448275862068964, 3.43448275862069, 3.424137931034483, 3.413793103448276, 3.403448275862…
