# Supplementary material for: Closed-Loop Multiscale Computational Model of Human Blood Circulation. Applications to Ballistocardiography
Source: Front Physiol. 2021 Dec 9;12:734311. doi: 10.3389/fphys.2021.734311 (PMC8697684; doi:10.3389/fphys.2021.734311)
Supplement: Supplementary file 1 [file Data_Sheet_1.ZIP › Supplementary Material Article/Data_Systemic_Artery_34.csv]

-8.747216873396752	389.9851079064988	26.049703257178642	15.429420070394723
-8.847837581630346	389.1271878360829	25.546932213501062	14.875063812370254
-9.0825666277143	388.5062628456819	24.814908112571075	14.104592471296396
-9.349268611290057	388.2641789455203	23.89582852236337	12.799659497407758
-9.599317927869958	388.02429610873116	22.955238477506676	11.557639489037625
-9.906426511756909	387.8135328835387	22.02555200072659	10.413657508298938
-10.169236245404788	387.835272208387	21.069090361385136	9.137026941479288
-10.429819081089821	388.0959014352042	20.142824360718606	7.874313512555067
-10.674509851407224	388.3838237475443	19.213635601129237	6.857890847666119
-10.905173470910565	388.67898814306625	18.28387497649187	6.0343148001717735
-11.24954723901146	388.90781098039264	17.37850546325777	5.6317577132933145
-11.420725794931533	388.90003127371483	16.422857481117124	5.158782387101926
-11.504092709698835	388.6742067788098	15.456051677208418	4.849456657281408
-11.43441908640194	388.3340738652504	14.533751783727508	4.677657644975651
-11.246534603029078	387.7911836663157	13.737125211750795	4.549757436266858
-10.978789943123088	387.10611755616037	13.067280743215262	4.5902143153357695
-10.613067764517854	386.4449401865068	12.411292486967696	4.748107385038465
-10.179159604199546	385.7344834148776	11.897213779182078	5.048136667166573
-9.784191872219312	384.9210567641585	11.504495580333337	5.366973936261311
-9.61002708314196	384.03401638339227	11.09954195154415	5.607236850076786
-9.494750114166584	383.0677533339215	10.883900924683228	5.791081970122765
-9.331943183283729	382.0969735091373	10.714027564830513	5.924665665480093
-9.147365565613978	381.1552641012811	10.42359900896384	5.961164667308253
-9.010892743679802	380.2011757095605	10.15067760336852	5.721962962801851
-8.947732150938188	379.2284055684215	9.917452962427506	5.53706252891251
-8.940993130306405	378.26011451328776	9.663283201999107	5.519779303626964
-8.919763979574634	377.2739123474578	9.499651780840663	5.480964438535235
-8.79573965999581	376.3110770349924	9.257944850432189	5.668729022444648
-8.783404180200362	375.36219623264134	8.93657348168351	5.737740233084463
-8.850900501026194	374.40976645651415	8.634493553887674	5.624298536712047
-8.892529664921168	373.5015957712646	8.217200967972325	5.594488427023153
-8.785995358271354	372.5578030734362	7.896204178972878	5.669144580830263
-8.699251097372347	371.6291376457447	7.533910795343841	5.8281383229993695
-8.529784504088145	370.7647774981281	7.064429594652848	6.043759165305695
-8.537161102167051	369.78781746508713	6.8443542717613	6.241287861684876
-8.535835675826513	368.85377307323444	6.48049958101625	6.419340347387569
-8.54648134022217	367.86831430183685	6.309729611188299	6.428785272588328
-8.33406695171821	366.90822397659986	6.121345451996244	6.476796906571181
-8.348822185795992	365.9305852695699	5.918615355685737	6.510421793342424
-8.406558049600136	364.93438335364027	5.820962645638158	6.29714156435969
-8.457219220494165	363.9443607715213	5.670433399321739	6.217794711809468
-8.369679157307468	362.96696130667254	5.472416757998252	5.952565157374586
-8.252048209920106	361.986017447471	5.297003053248425	5.748875271482215
-8.200693562941558	361.0067345780076	5.08948923087675	5.667527278021343
-8.170929535097756	360.05318725706104	4.7864953858463295	5.665013414363014
-8.012118354397044	359.12658769911184	4.44774646308959	5.856541974699344
-8.027886581590296	358.1743046058231	4.172786648639265	5.80266853350321
-8.019545872530921	357.20359127873513	3.9346606556970563	5.656973116369391
-7.941614987017195	356.24044102094916	3.6663740337890074	5.500155149474617
-7.841801843812974	355.2871673791675	3.370082925517268	5.6431294721373755
-7.791498286869673	354.3635217479855	2.9901120139457498	5.660369061568438
-7.795205784734253	353.4150823097406	2.6865404486278903	5.634379565096456
-7.828661883329173	352.4250059606923	2.5525967626783297	5.741146858439479
-7.868669232982179	351.4237655499544	2.4983346099246795	5.735541540857466
-7.897743149901551	350.42510856936104	2.4160064693620136	5.838172698014171
-7.846097128419569	349.43612369346323	2.2788072309540266	6.049676421969519
-7.83246228536225	348.4634433692384	2.0760659076335397	6.053083641145431
-7.986339997866804	347.50719850878335	1.8226062955763134	6.079585975922171
-8.168695614025085	346.551952724273	1.5765694358144489	6.2533949175200805
-8.290010112846959	345.59345308100194	1.3103888470892415	6.325214116093979
-8.352347817235865	344.63569333070814	1.0202751431289	6.3113040831043135
-8.343748502872991	343.6613861815343	0.7924093881181642	6.439750902821997
-8.31353148923237	342.6785719492073	0.6122975516245612	6.476549749488566
-8.41524358672677	341.7019789040594	0.4150513007298306	6.638033595281521
-8.505216237307645	340.74694294615557	0.1391613769063566	6.944126606167644
-8.478214908322057	339.82469395261967	-0.24722846682019284	6.946140551184802
-8.49843948510904	338.91805329757904	-0.6557805927308543	6.779696489141071
-8.493456122730606	337.93293460310247	-0.837768292731452	6.660377212081515
-8.504215856908331	336.9429653052311	-0.9865750111122235	6.440360003240874
-8.662884742318345	335.95830697501515	-1.0716275232271368	6.121697575654455
-8.877545809135983	334.9831661489939	-1.1238660947468868	6.014624853346819
-8.933037635589475	333.9882011219429	-1.2171171832913266	5.8616982368855926
-9.181419154593227	333.0215945945805	-1.3073934737458164	5.798336191500176
-9.396201574020917	332.0575090690286	-1.4811337339824582	5.648281191701343
-9.575790921837065	331.09461657159	-1.6989642857136251	5.643926272219342
-9.73043238632408	330.11099810610693	-1.820323863237191	5.5317607702689235
-9.761381310062479	329.11597914964	-1.928224421118133	5.41230902622985
-9.547843604647015	328.1430584876589	-2.020280672434275	5.411610712593185
-9.306084051946964	327.17505079299633	-2.067822161778944	5.298302604302205
-9.408527312075496	326.2021247250521	-2.2534644886293456	5.113274757410242
-9.402841425717947	325.20304406607465	-2.264498089022713	4.954438981989144
-9.53196154955984	324.235320593464	-2.468138887949864	4.894806562173782
-9.528544647245026	323.24746905765204	-2.6224666097395666	5.165307993841239
-9.66724520116069	322.2622152820243	-2.70385615418992	5.5962380790018695
-9.853597432512988	321.27826677387327	-2.685063917105459	5.89054412270165
-9.969605234840046	320.2953866091122	-2.8137597042707423	5.790357765224337
-10.057987135023032	319.30805454141876	-2.9649947050708763	5.420739959422329
-9.981936473949327	318.3247078061384	-3.1159647067770306	4.800868070674647
-9.79075534593325	317.37341782308977	-3.358982814441042	4.066367422327736
-9.560376691485496	316.45247078865907	-3.6816083228154253	3.4737666633429165
-9.387534312820067	315.5058272784189	-3.958408295568634	3.13110941098925
-9.177952281768802	314.5609828000779	-4.218181115000123	3.213305109239627
-8.977259517280098	313.5960313756902	-4.369164067960658	3.2908694625258352
-8.917748204314329	312.6023472069505	-4.405801058117003	3.725417945193348
-8.974370063257794	311.61239609468447	-4.516756124573874	3.7736019100199067
-8.93770777858073	310.62261812293656	-4.558350462742601	3.8273410984147382
-8.792385571000562	309.6338716831072	-4.500057241877083	4.214977257571954
-8.484426176398236	308.6925694294192	-4.491008137282703	4.499461620716766
-8.166725265364393	307.7726120546214	-4.64681187096413	4.558148673218113
-8.108413399515575	306.81366218227146	-4.870456301666103	3.9939107086295977
-8.185998005637103	305.82355838226493	-4.974299921467018	3.24182514122232
-8.127920347596666	304.830491815712	-4.984401108813018	2.6816913887590776
-7.977153895524605	303.84040252413564	-4.981314655502624	2.3147143623494393
-7.938193618432167	302.84154238555163	-5.000242349497694	2.1781424990839526
-7.970565544292472	301.8464952625208	-4.949532869543679	2.145364304991995
-8.053024643386165	300.86947889842355	-4.769166719590984	2.1381514343064283
-8.110483489166779	299.89843136523046	-4.620774124347359	2.245617901314029
-7.995335757830069	298.91976014857966	-4.488486742460496	2.130203568677677
-7.868318706981689	297.96781519571965	-4.376502568755602	2.38842147311887
-7.67119405151338	297.0377835425406	-4.493877884262427	2.4985289488904563
-7.821375728840915	296.0657251832259	-4.529200872048093	2.568946357884967
-7.808084472422014	295.08969993717454	-4.546719905059573	2.702281205001924
-7.828824581418244	294.1523462741499	-4.834478126637004	2.803628168814258
-7.621019804577519	293.18275460599483	-4.873010551184135	2.852643780049121
-7.621144976776332	292.1849129166013	-4.849177859747053	2.695792332149132
-7.470541934619583	291.2056309668978	-4.720091198663133	2.252761978568894
-7.428152797587097	290.2065208400445	-4.750733935085804	2.057730056831092
-7.2708934032723676	289.2232405953312	-4.741347036998549	2.0849044442913387
-7.445515336671251	288.2533386783508	-4.816836834989798	1.942860951887461
-7.220062552473469	287.3003443933482	-4.970216414302898	2.0818414314508753
-7.561445669612599	286.4122996124523	-4.710641099529505	2.4073188093266786
-7.496562288789516	285.42236009069524	-4.721382885072504	2.6602779600845614
-7.39948073767815	284.4275879543165	-4.7082934204249955	2.7255730488921137
-7.093084184375905	283.5158119927726	-4.944691388269854	2.9380062519341403
-7.213738051250265	282.56992776136343	-4.966647507445072	2.581392619517955
-7.669668973302184	281.6928230989951	-4.904254382990575	2.5199409405017854
-7.595563855267247	280.7731861017099	-4.843870782867333	2.5421718300485128
