# Supplementary material for: Closed-Loop Multiscale Computational Model of Human Blood Circulation. Applications to Ballistocardiography
Source: Front Physiol. 2021 Dec 9;12:734311. doi: 10.3389/fphys.2021.734311 (PMC8697684; doi:10.3389/fphys.2021.734311)
Supplement: Supplementary file 1 [file Data_Sheet_1.ZIP › Supplementary Material Article/Data_Systemic_Artery_35.csv]

-8.734549908549315	389.95142902202076	26.21865711655507	15.924348972328652
-8.707778465314282	388.97455971474864	26.01305311828177	15.880409838053284
-8.633768318069837	388.0066671898558	25.774667844287826	15.828095917091163
-8.510732710071986	387.05013092150244	25.511672689106497	15.80814095857304
-8.360030604569554	386.11475156816766	25.192322173414876	15.79416426858417
-8.212070912820357	385.2079216114515	24.79676855349501	15.766699348225291
