# Supplementary material for: Closed-Loop Multiscale Computational Model of Human Blood Circulation. Applications to Ballistocardiography
Source: Front Physiol. 2021 Dec 9;12:734311. doi: 10.3389/fphys.2021.734311 (PMC8697684; doi:10.3389/fphys.2021.734311)
Supplement: Supplementary file 1 [file Data_Sheet_1.ZIP › Supplementary Material Article/Data_Systemic_Artery_36.csv]

-7.276866502837735	385.3644184953971	24.559402735301713	14.864675134324736
-6.384317853815029	385.3493622595814	24.123488843133188	13.93854715319831
-5.426140054794358	385.4502243216537	23.862749929229814	12.838447002760699
-4.469485503840218	385.33667725187547	23.609187762885977	11.785503056361724
-3.543744555062905	385.08094341473077	23.32889799340166	10.836983972767039
-2.614665515708286	384.7710410956106	23.124178174715052	9.943964699140535
-1.6558752412303623	384.70264895023325	22.884079138445667	9.337935709426251
-0.6961627148143896	384.6878933594644	22.61207688018826	8.843087297012815
0.14123814532027235	384.35418889944145	22.24771171574001	8.045481147187738
0.9177519793207367	383.84603334179496	21.875366286068065	7.275589855208223
1.6376432789526616	383.2045644893822	21.645915862922898	6.55899306712185
2.276879073434497	382.44365051973114	21.556154320870675	5.975958082025195
2.912097286842507	381.67823626941566	21.448923975917268	5.715842648425368
3.4559086118886935	380.85302771990115	21.344169033142308	5.570671447673818
3.9286086112679066	379.97104014934035	21.303796179160134	5.620290050467664
4.373812489450374	379.0743077275897	21.278787484934874	5.666067773752541
4.853302847717621	378.20172333052216	21.22900231177076	5.876240913263994
5.4536698710581	377.4129617696395	21.266816370837272	6.0262836562359325
6.0419565446692065	376.6250458668103	21.429750264063678	6.0958896984615105
6.50599125535709	375.74801279093526	21.527668175408294	5.9944366392707185
6.907473601067542	374.83039792213873	21.528662402638446	5.806184299277219
7.361426420607037	373.9530159672366	21.58814165112903	5.753141914786173
7.96945412414385	373.18366278046307	21.783161742501445	5.731611811461889
8.572080792331045	372.40809724203626	21.95692365244	5.672984631487944
9.098810169196652	371.56645994114007	22.05939460292261	5.654854703946139
9.765451002061907	370.822412728762	22.12396112582373	5.708047101303737
10.466090619369782	370.1219249923297	22.229591115939048	5.863325614817861
11.18950373160524	369.501585819296	22.535344550979314	5.887206512244988
11.850288782067949	368.8042323701211	22.818732828723373	5.7690479980579195
12.53161161339049	368.1693028836992	23.184346064732033	5.6627541584239225
13.081580948188718	367.42242905247156	23.56120578472942	5.635499314792012
13.781800402709388	366.7917714548895	23.90037789094374	5.677866524583356
14.435197097877351	366.15044233458735	24.306660189131364	5.583541804823145
15.083488985207444	365.56455556777513	24.796995470827877	5.472445149709263
15.792923409287695	364.9716815888148	25.182301681282993	5.37009014547686
16.39733966150646	364.3055414852424	25.62119043381898	5.238414068176312
16.965688989493536	363.65980657377764	26.135141067786538	5.147467850966927
17.483364316604654	362.96414741955687	26.63701189839667	5.000425665442088
18.099046007406308	362.3594811564146	27.14031524504607	4.940200778979042
18.682376030198814	361.80659025628603	27.73550655670287	4.930787124342527
19.30165433892728	361.175291669442	28.19339062824131	4.860394235052899
19.942942959565293	360.533788804283	28.61945616709426	4.896975709415219
20.581635958459966	359.9007377601078	29.062848143168846	4.861730364688562
21.17489585738718	359.2576050994155	29.55058757149761	4.753906999929003
21.774029122856735	358.64232864368813	30.06532213959006	4.693935383895331
22.45299486781091	358.1043232456799	30.56268153379143	4.728940760132514
23.07453681066285	357.5725962210927	31.129320289775375	4.7855066953690875
23.715418162061848	357.0014414225313	31.62346526225396	4.844668044005416
24.400451623129626	356.4206138339065	32.06176369325905	4.895081229925341
25.119681077958855	355.92582298828995	32.54007699293562	4.8588070323256485
25.862199936128032	355.4641878781924	33.02132102374622	4.75009139672095
26.564144519627366	354.91720411552825	33.47725017654142	4.598776816421833
27.283034465770935	354.3690976450839	33.90634468835295	4.603583741868555
28.010414302542834	353.881168594364	34.38917101411984	4.626115838843336
28.77211408467895	353.41282823523755	34.83519112934246	4.629709769731753
29.49001231418743	352.8333297557425	35.22044645385337	4.696571559583181
30.232775801384076	352.2380614167446	35.4977645141493	4.670856083878322
31.05646936022711	351.6937689412371	35.63245981493392	4.558284072343523
31.78218184177894	351.04024265307186	35.779583318517126	4.352064348784646
32.52936017494026	350.41038434512717	35.674479362080994	4.266680439763053
