# Supplementary material for: Closed-Loop Multiscale Computational Model of Human Blood Circulation. Applications to Ballistocardiography
Source: Front Physiol. 2021 Dec 9;12:734311. doi: 10.3389/fphys.2021.734311 (PMC8697684; doi:10.3389/fphys.2021.734311)
Supplement: Supplementary file 1 [file Data_Sheet_1.ZIP › Supplementary Material Article/Data_Systemic_Artery_37.csv]

-8.369988920308375	384.1244680844237	24.612973736930424	15.654506048286224
-8.460442679714237	383.1406028604991	24.456006079128993	15.454478199510312
-8.620715061601604	382.1740044848671	24.25396636395502	15.228547810232216
-8.747885993040175	381.21202676359036	24.00967848537664	15.123682804837319
-8.919885264563334	380.252770760709	23.7880623204829	15.045430161070087
-9.214145163678232	379.333648326143	23.534301353288964	14.982801645032007
-9.442621494843433	378.40164236295675	23.25968238090703	14.96516840233164
-9.656146503806113	377.47249410541184	22.9572644112596	15.08104731183549
-9.838158920294463	376.54945979150966	22.62011935249302	15.112558621108477
-9.926308565825083	375.59677936291706	22.344797729068212	15.077635870747383
-9.896110665858277	374.6231327694745	22.12838810297688	14.870570387586914
-9.800903691130918	373.66183770768066	21.871514333537565	14.745971325685623
-9.739190975276799	372.7275386849296	21.526259826734556	14.687098844425135
-9.733940559798524	371.80374771283067	21.145966668098495	14.735422074651723
-9.699178999968037	370.85337045442134	20.847550633056656	14.795642749096624
-9.559169624525781	369.9028196577281	20.575969041544756	14.860305670119809
