# Supplementary material for: Closed-Loop Multiscale Computational Model of Human Blood Circulation. Applications to Ballistocardiography
Source: Front Physiol. 2021 Dec 9;12:734311. doi: 10.3389/fphys.2021.734311 (PMC8697684; doi:10.3389/fphys.2021.734311)
Supplement: Supplementary file 1 [file Data_Sheet_1.ZIP › Supplementary Material Article/Data_Systemic_Artery_38.csv]

-10.194988434247673	370.870841893637	20.861283404920396	14.49513583845637
-10.990393159865857	371.29604542765134	21.281305599442895	13.473195595594053
-11.83558578716326	371.6788285585204	21.659350349414833	12.497927009925409
-12.703246971458777	372.0766592310329	21.964379985102696	11.575241858559904
-13.569638805575593	372.38016154391016	22.361436105047357	10.672694446131828
-14.495089043778444	372.6239446867693	22.649958229213404	9.808126057136432
-15.423240087170655	372.77562278919476	22.9878913957219	8.942935986848207
-16.35838103788932	372.73473327553256	23.32588354705327	8.093869996802372
-17.280263590342418	372.5506761322322	23.6676019548453	7.196234022549815
-18.17324461800721	372.4568550894762	24.09704670049071	6.432042583311073
-18.99337712544802	372.3974266372486	24.662076125583425	5.734961485381629
-19.81832359381166	372.39986589148583	25.2228170335737	5.243764015565876
-20.630795215014597	372.5016790539119	25.794261867071103	4.9634647940151515
-21.354105832920215	372.6310099525947	26.470322339021692	4.749581657424769
-21.978216065992296	372.88424305327237	27.195906692795294	4.559233497006462
-22.523727131729707	373.2749775655029	27.93766714144103	4.54163028787735
-23.090510273102783	373.6071087583588	28.688470956418183	4.444898047008148
-23.681535885195068	373.9218364400351	29.42544100337166	4.333223197074261
-24.26110990844613	374.32749351587216	30.11084871431408	4.281277328808548
-24.95994545259275	374.7373902481797	30.682841677795984	4.411578048309395
-25.536558178027207	375.1472901630156	31.383348275654484	4.713800116801868
-26.2294547548072	375.5097289546457	31.98729116254656	5.049604987339833
-26.95544771072168	376.07640643498246	32.3773278643641	5.264997162336222
-27.700474266409397	376.56613635980443	32.83371770230717	5.480108044272125
-28.442021787180405	377.1345257931319	33.1960007669623	5.483608246018578
-29.21176916984416	377.6443597841724	33.58477356548358	5.519108772411532
-29.914836684290954	378.1756267085728	34.061059646490705	5.523604819166168
-30.616494655174563	378.8161528412578	34.37924430141974	5.486624609223372
-31.301709757014198	379.43014393779356	34.77644782631491	5.648907288175019
-32.04629290719511	379.97636618688534	35.16714013350352	5.942906595470809
-32.70187710591117	380.5738219773916	35.62676990070115	6.290223033460147
-33.219866566416634	381.18765331814603	36.22030944799629	6.554971370893343
-33.944701155254414	381.6848809411615	36.678530465482346	6.669923004319516
-34.749051938238985	382.15855159036715	37.03935795083741	6.82839517344512
-35.63571605544137	382.55516695437626	37.26795830275745	6.690246163428016
-36.500394618734006	383.01836813359995	37.4601483461499	6.400081590223891
-37.381143367616865	383.39008182652003	37.737102813994056	6.021277476515442
-38.19641790502796	383.8351953903708	38.089817141671155	5.686601216807166
-38.99471222945565	384.268158152833	38.501376745550075	5.399198909704704
-39.80277145726876	384.6141942884541	38.97877410425803	5.1776955695283595
-40.624525102633456	384.97980533242566	39.40904344000794	4.98597300588735
-41.43755728981004	385.2230876330066	39.89182527158962	4.777291945490089
-42.14495649714499	385.4598173847861	40.52460709492081	4.683143333559038
-42.77498695155495	385.92558851850396	41.14347715918123	4.589422145144835
-43.41996971665882	386.4769407930929	41.669105276580474	4.636260726619774
-44.09673411202826	387.0328323740267	42.136600883643155	4.766761486746162
-44.87362639553715	387.39737558326243	42.64236333959674	4.973057613047174
-45.700149639023444	387.7178281653968	43.09667030308531	5.5487302605218005
-46.44067050778178	388.1149659203797	43.627795853172586	6.186687852933925
-47.3080173959446	388.49871957639175	43.92563342068407	7.129762773707915
-48.25183475477968	388.70115877664216	44.17318676802108	7.226900449821078
