# Supplementary material for: Closed-Loop Multiscale Computational Model of Human Blood Circulation. Applications to Ballistocardiography
Source: Front Physiol. 2021 Dec 9;12:734311. doi: 10.3389/fphys.2021.734311 (PMC8697684; doi:10.3389/fphys.2021.734311)
Supplement: Supplementary file 1 [file Data_Sheet_1.ZIP › Supplementary Material Article/Data_Systemic_Artery_39.csv]

-9.097712978141423	368.5507562804502	20.401336824759454	14.952827969906092
-8.961962773385574	367.57259795230806	20.35550072618669	14.924159701943086
-8.918370692946748	366.5781039675107	20.255841063847733	14.862785354480518
-8.997527472456982	365.59111578256426	20.123215882889276	14.775944759469237
-9.164897559859506	364.63021160094416	19.90391601890389	14.612361118211322
-9.23710845740989	363.6565827989681	19.691331238384244	14.392924742237575
-9.234840317401613	362.6882776195789	19.44024872922342	14.307305671685066
-9.25443243530247	361.7049124067332	19.265166753585255	14.248655531363486
-9.344963021976556	360.71557575149535	19.152792015296026	14.215545266570782
-9.458296878005841	359.74009036325197	18.968384743193873	14.32266080211868
-9.539985708315577	358.77035887314463	18.737092129676114	14.503336181954529
-9.550364213417758	357.7859740546336	18.56915209555495	14.556639516257205
-9.546501748258091	356.802720857719	18.389055820263227	14.612760730031715
-9.606094502228284	355.8350022331284	18.148883290556633	14.601742762269966
-9.707952637005425	354.85598312827847	18.000954877770756	14.582729764929788
-9.82041487941382	353.86550887807294	17.918133894406594	14.463180255171729
-9.870199943770073	352.8827428789068	17.762684040621593	14.391006387535734
-9.809277707054761	351.9191891200664	17.51164305687847	14.411314828632845
-9.76903123498067	350.9552976979976	17.265431881951585	14.50809544554011
-9.82739240089582	349.9792619113093	17.056116183277123	14.596932975132866
-9.893913003658227	349.01273984881135	16.805275359154336	14.68343856436017
-9.891512117111468	348.0525359241364	16.534126826842947	14.630796429260819
-9.778721085330924	347.10499082273225	16.235085650910264	14.670008988319102
-9.69447136835883	346.1614151225001	15.925690217226617	14.710980136463709
-9.762937988560692	345.2019943730919	15.656309934899774	14.720359523244706
-9.881088824481864	344.2359416606694	15.42435932360383	14.78288227570749
-9.934679215194775	343.25942811646127	15.21292503595594	14.80847657204527
-9.94219989143675	342.2752575030194	15.031620223671004	14.712416805337037
-9.917315646822328	341.29325892396815	14.840502225544647	14.575122170900604
-9.951961823536584	340.314363019831	14.634849008375637	14.434577682560228
-10.023835707727526	339.33682704217165	14.43323204384954	14.462169912637274
-10.116197744808835	338.37628707319345	14.169132525952865	14.295181149715251
-10.11075102213577	337.4112761101419	13.90772212715782	14.228370390255707
-10.016696181023956	336.4324537012179	13.721496341034975	14.232486900612273
-9.973796546991615	335.46884839771076	13.45816978419871	14.221596110965855
-10.01477238180553	334.5199107234916	13.143552385619754	14.16863120562577
-9.965445241547577	333.53926631142906	12.956382641969567	14.125066762638186
-9.881433342615102	332.5509691081094	12.82184673954184	14.011159436951942
-9.841263739202411	331.5577652194438	12.707324667005281	13.854261165938018
-9.892964443610598	330.5706869912452	12.555375331825614	13.852987257134373
-9.885379200320244	329.5981751162124	12.324639225160263	13.845979232783607
-9.824694878195713	328.6200817102628	12.124018210093277	13.839924007619413
-9.862417149787802	327.64485454531444	11.90958264656022	13.961821282991163
-9.892761013501394	326.66212953417255	11.728689735538302	14.093902683447892
-9.863835995421377	325.66664673868564	11.679471003328512	14.186689597295132
-9.732854127574013	324.67860506734905	11.623802490273855	14.23070566990397
-9.607702183082484	323.6976743871487	11.480573845264447	14.274465738418133
-9.452212613934519	322.72401897196147	11.312830848846227	14.27083299414608
-9.354781008608342	321.7420984238454	11.163683083519034	14.31108993140556
-9.360666490119018	320.7576156427984	10.992441536181762	14.3266044804179
-9.425018431213605	319.7854330059339	10.76671068479462	14.303683398793037
-9.433748182804845	318.8173223079428	10.525280021986747	14.330572692460946
-9.338636217691603	317.84219220440247	10.328140267351891	14.290285731835418
-9.181119458811901	316.86533376111663	10.18253952495645	14.318615547795597
-8.991014754654257	315.88763403802943	10.108119633081651	14.292021223896771
-8.811341912672114	314.9085245652386	10.041312312654872	14.255644474622013
-8.672979480174975	313.9315172051306	9.881081189307164	14.267419490404338
-8.634372805341933	312.94531883119055	9.738408526517322	14.203262062372318
-8.693186619750545	311.95065839215295	9.651106310222124	14.15887828206552
-8.727913994657817	310.951744785267	9.603120979675555	14.182025194754019
-8.707933637692571	309.9543008143306	9.531088455875794	14.281861963621488
-8.617844151534019	308.96722610911405	9.406155297359714	14.275106886669173
-8.471732692210306	307.99594955960134	9.215546990710683	14.067285666445294
-8.372472327662154	307.0116988319722	9.068860386637095	13.983055362174719
-8.327220385972451	306.0208855156465	8.938320939681958	13.898450702719646
-8.19563183251482	305.03872571982333	8.799624829446255	13.800134754079048
-8.053081452260102	304.05443318064505	8.693076610058327	13.709651221823526
-8.006639006967745	303.0575356952198	8.617994190971912	13.672026069516674
-7.952522548327869	302.06786312197596	8.480246011141839	13.661290389159822
-7.910195776810808	301.0944275131195	8.253015210713157	13.793739814037394
-7.891153380425669	300.13847591158424	7.9566344196017385	13.996945579806036
