# Supplementary material for: Closed-Loop Multiscale Computational Model of Human Blood Circulation. Applications to Ballistocardiography
Source: Front Physiol. 2021 Dec 9;12:734311. doi: 10.3389/fphys.2021.734311 (PMC8697684; doi:10.3389/fphys.2021.734311)
Supplement: Supplementary file 1 [file Data_Sheet_1.ZIP › Supplementary Material Article/Data_Systemic_Artery_4.csv]

1.6225306679567004	651.6066137370113	12.753591478350558	7.1301039231695515
2.597672288093417	651.5869500620358	12.976484537351569	7.45148166822232
3.5774030095883527	651.7168613000002	13.104411103380018	7.860694902568454
4.498839843761668	652.0097724529453	13.353225888947572	8.152540322169973
5.407999331397756	652.403872008317	13.47313078009097	8.399421354986835
6.2407332450953055	652.922594828803	13.6566492957671	8.589668331382292
7.046457676040677	653.4898793170127	13.828789688805571	8.67381753297101
7.754055429335033	654.1860746839449	13.907222311036447	8.655485922237734
8.424183777138404	654.9099014356859	14.056797283489434	8.660944299259116
9.062857828138924	655.601913671974	14.381477163919868	8.696954459358741
9.664582677064809	656.3434545614322	14.667124992524547	8.735244226039493
10.270943141234849	657.114881152213	14.862434098729237	8.546409921421755
10.834608089071684	657.9009025202154	15.109914724543957	8.284942880905003
11.423803562800154	658.6524421178336	15.403349030022202	8.182558460489586
12.050624673661488	659.3784173190728	15.691122496479279	8.173256189239263
12.672236551800856	660.1306926208963	15.895857998341029	8.2948717122543
13.299084293858648	660.9056704808916	15.962542949269567	8.357518104301047
13.923552881792142	661.6778301705331	16.046285156488768	8.518113771827444
14.490940089179256	662.4763227135296	16.23166471563594	8.628319758004068
14.99491768552906	663.3236699809299	16.402505738947536	8.55633466118925
15.512725209755976	664.1643579197705	16.558165962365358	8.489259937058694
15.985167257378178	665.0327646802294	16.70426351202197	8.55926303151777
16.54048212711743	665.8469091471258	16.878762479371318	8.683896034544448
17.06493699374377	666.6747066304385	17.076474379037016	8.784287059230852
17.529701201856476	667.5385683425483	17.266656189401573	8.850433746149077
18.11104935571484	668.3336944335421	17.444589340441873	8.96175725819941
18.63308426400683	669.1714673879919	17.60016775820542	9.113997019857852
18.998997777615724	670.066046736258	17.836563492217195	8.928966868021476
19.1116207288029	671.0097947856265	18.148047673563767	8.28826364566446
19.142723441369515	671.9851069329695	18.30410684702061	7.5993464856071
