# Supplementary material for: Closed-Loop Multiscale Computational Model of Human Blood Circulation. Applications to Ballistocardiography
Source: Front Physiol. 2021 Dec 9;12:734311. doi: 10.3389/fphys.2021.734311 (PMC8697684; doi:10.3389/fphys.2021.734311)
Supplement: Supplementary file 1 [file Data_Sheet_1.ZIP › Supplementary Material Article/Data_Systemic_Artery_40.csv]

-8.24799012003847	299.42293801655643	7.368574789820905	13.047881125060917
-8.938425450586847	299.05429977619065	6.746388217445887	11.80589259606743
-9.48452370802421	298.49691919121636	6.118100346260993	10.468878409215298
-10.210254954989665	297.88026067721347	5.822201793759355	9.094735951303038
-10.978885087087562	297.3238400671401	5.487320540943367	7.704078236856405
-11.722194037528688	296.92269593221505	4.954748514171044	6.373159144272869
-12.477962170092857	296.891474944674	4.313727837188585	5.283545737843123
-13.239720496307699	296.8349941791265	3.6604795353977746	4.194875300903625
-13.901920774526003	296.6029397053593	2.9435658326940235	3.269788983497989
-14.57553257458836	296.21189383944954	2.3158771492031707	2.5899847005490484
-15.055814362772605	295.51959203561876	1.8095367569315268	2.0916526162919893
-15.31253369279878	294.7125732542329	1.2897722555184057	1.629742300867635
-15.160022784353668	293.7949463841779	1.0767314389247153	2.0209198329324853
-15.177383543493127	292.8245645280634	0.9350866975862059	2.2124166119438815
-15.093228673814842	291.8903971028532	1.115055955535221	2.5138872073352316
-14.923594228926282	290.9503156885276	1.4129735050211392	2.668625990814311
-14.95029052489455	289.97610893691825	1.5253699346128795	2.4793113285095245
-15.35542867264609	289.09999938764565	1.5985815392287752	2.613353982060347
-15.746164135776237	288.20802655842283	1.6799807969583926	2.641554326991438
-15.905014990830864	287.2187160861966	1.7394675976658287	2.6718718694103396
-15.882783784900793	286.2490215481509	1.6293846877778415	2.6973032677486977
-15.83055094316345	285.28485411629595	1.393077968360745	2.8757465401431546
-15.63707944956916	284.3589261474734	1.289252375786123	2.4423527317118294
-15.228968462730055	283.4921320446028	1.4523033161953884	2.462462014760394
-14.990559116596675	282.6005011722355	1.841284298546691	2.6105916970789567
-14.919915276473546	281.65430170309816	2.1241394775516427	2.5054942735090475
-14.988719235289862	280.6823754718761	2.3448323810334095	2.465008779838831
-15.13949738247024	279.7683332128772	2.703485183010942	2.744446964503512
-15.51302758882186	278.8691005963832	2.952597785825678	2.688745424361772
-15.852486651845368	277.9701879250542	3.2187148666955783	2.8781146647835714
-15.993286877588124	277.11102180995954	3.618245488869986	2.8677235069967786
-15.825576165442643	276.1573304907596	3.834856536785395	2.6094021823095717
-15.807313880501923	275.1649194187699	3.9817604241112226	2.613918700171108
-15.755173731499733	274.1841572366937	4.096062963850375	2.630249577381434
-15.809403975632938	273.19204956127714	4.07153393642916	2.5879886979500686
-15.713015420827622	272.21920686468303	4.090155668034379	2.6548327472561595
-15.608604665014932	271.2795556739211	3.8901739114575915	2.410326542380435
-15.545372828369064	270.3286621110031	4.004468807736772	1.9133636351859833
