# Supplementary material for: Closed-Loop Multiscale Computational Model of Human Blood Circulation. Applications to Ballistocardiography
Source: Front Physiol. 2021 Dec 9;12:734311. doi: 10.3389/fphys.2021.734311 (PMC8697684; doi:10.3389/fphys.2021.734311)
Supplement: Supplementary file 1 [file Data_Sheet_1.ZIP › Supplementary Material Article/Data_Systemic_Artery_41.csv]

-7.755847228079249	299.13396989429276	7.776076525512246	14.005288293250958
-7.618901722568219	298.14509843967284	7.707488058602573	13.972259505467669
-7.444348737232398	297.15945896739464	7.7008607016558	13.942004552292264
-7.255281339781865	296.18119627085906	7.61107801847134	13.752334809407298
-7.127038527503491	295.19310150665063	7.518282283989684	13.633119846894244
-6.89781233152597	294.2276726010608	7.404849524168382	13.503359639387632
-6.673886399564854	293.26724794355465	7.239229230790693	13.365899094684515
-6.543819000358579	292.2918646374073	7.064519569734323	13.158617517260101
-6.433897613925835	291.30635892591783	6.932386272938315	13.043692970632613
-6.24069215823353	290.3420526641339	6.765536142417108	12.82555284149906
-5.988816597889049	289.3865928717663	6.6177918285221855	12.579990906744243
-5.793246548875035	288.4131144400368	6.509946555816046	12.4057195665543
-5.64876195644939	287.42897342906565	6.40173026540141	12.418447609288506
-5.562806425658251	286.4425568701196	6.390233333280705	12.55719978758232
-5.626438703739014	285.4531729179513	6.505525286438471	12.893293372686149
-5.696529096553842	284.4682599153482	6.569348107638565	13.23000500620324
-5.577787113602205	283.4956956941058	6.423813920750888	13.370357038740257
-5.3468414295516	282.55740132787963	6.203500337851587	13.211916746976323
-5.135476570659452	281.58245784155275	6.2494807887816	12.876098972425277
-4.87432010994234	280.61931861117375	6.292301308811015	12.465172847755552
-4.48357431284728	279.6986284650774	6.252347102438934	12.150156627908268
-4.067286395872464	278.78868489191376	6.214764923386729	11.916696874570658
-3.6883962262269097	277.8697224675772	6.103536925159945	11.780448917880227
-3.4428074726542106	276.9268470536468	5.877812929617544	11.613370451845054
-3.2049988657615227	275.9840337150465	5.639241096775216	11.456338664761047
-2.900257402410186	275.0410191005609	5.520027955996863	11.04113739951879
