# Supplementary material for: Closed-Loop Multiscale Computational Model of Human Blood Circulation. Applications to Ballistocardiography
Source: Front Physiol. 2021 Dec 9;12:734311. doi: 10.3389/fphys.2021.734311 (PMC8697684; doi:10.3389/fphys.2021.734311)
Supplement: Supplementary file 1 [file Data_Sheet_1.ZIP › Supplementary Material Article/Data_Systemic_Artery_42.csv]

-3.659509680518646	274.89409823086015	6.079947642818354	10.892493418826744
-4.562450694658705	274.78230810576827	6.4956598328381805	10.8045257906982
-5.4535737492029295	274.55508827405936	6.887170793968211	10.698222337184243
-6.2635554914925144	274.09033440397656	7.237041287216411	10.474573867090049
-7.0509409693181855	273.5834346470325	7.592740746783938	10.343791011175592
-7.841501528718076	273.03197098641175	7.855266262506223	10.317237188980435
-8.46740647203074	272.2923546025155	8.064417969251187	9.947433720329913
-8.936421226004974	271.4652190042686	8.36478599855728	9.470387809537785
-9.345877804021521	270.6133076829314	8.695979590710193	9.024617434828643
-9.703152122324378	269.7154435177673	8.94900169639451	8.88098433294623
-9.945884345280462	268.7631446956137	9.124966519833421	8.682979671639362
-10.253670438305717	267.8221351345739	9.238533189114035	8.484562664991326
-10.67780806557018	266.92015958948156	9.314780048585988	8.370553313553188
-11.06030224501613	266.00582684153954	9.433047179069922	8.349589439743605
-11.465428699892943	265.118080698478	9.638449808143166	8.332441735187176
-11.836300112443288	264.22657276094844	9.883619950233271	8.303481626997234
-12.151323326938334	263.2965699413535	10.06140429813774	8.276685485409391
-12.532561740335556	262.39345991244136	10.241022388795905	8.334630319083677
-12.91815050050568	261.5102111205843	10.508267030726332	8.49147244201273
-13.255533252532944	260.60005134425177	10.753355938821596	8.594898629977818
-13.625821543088046	259.6958863530619	10.971026202886367	8.599106031849672
-14.019218318160805	258.81089551222664	11.224773624901712	8.405372882968448
-14.38669978297924	257.92140314647963	11.501501137530546	8.469499683761645
-14.801469941797068	257.03900658271317	11.725708916481423	8.35198664587754
-15.237007877768576	256.1546756132555	11.900776581259343	8.293489720802759
-15.627487085331762	255.26107241515754	12.130018242429037	8.27991689189234
-15.995813831745739	254.36551180551075	12.377565613085658	8.223683826687797
-16.26022280126701	253.4333184850102	12.622492113509207	8.137005576217414
-16.65013701046906	252.52706002034822	12.788911434988169	8.185978252309884
-17.089455854948707	251.65500326084964	13.013405340667708	8.236377842109402
-17.51338829495796	250.77738711276436	13.245098553599744	8.15244945458218
-17.862062182335308	249.86837099437182	13.473808413201446	8.216102898115155
-18.042904778780358	248.90085498520506	13.657728101991381	8.305912694094518
-18.318103153155533	247.96103031076245	13.857133242083707	8.169894841290663
-18.761905201072835	247.1075678659711	14.133165325363173	8.132345833475295
-19.125490364459413	246.19086340686937	14.289595287785124	8.11851484517874
-19.380620116134242	245.22861769658	14.388402515939841	8.059207474049336
-19.813291896730036	244.34162427664486	14.533615992187999	8.029596427752171
-20.19531986638333	243.45482156282185	14.790617110662112	8.004643850631568
-20.49978346434808	242.524507207264	14.99617288079905	7.943600874256121
-20.825580987834215	241.5912860437713	15.157815804626741	7.901034247187488
-21.152592104856563	240.67186544055312	15.381037122412321	7.841853302132601
-21.524410737843287	239.77797960138935	15.636746764342506	7.879239582511847
-21.936667008384067	238.89164070207556	15.854402643757869	7.84945115689459
-22.342045101998938	237.99199226054267	16.026895781902624	7.702574897240907
-22.700632035637256	237.07338603515396	16.200478389076448	7.771771379494708
-23.023312233672506	236.15155092703094	16.419677842363075	7.752821488078144
-23.406442165481476	235.25087848590218	16.618794590919993	7.727552220650032
-23.73536525202432	234.333545927324	16.823035134932688	7.6723689682266665
-24.060658388296524	233.44046534364497	17.118262247822774	7.717840793591676
-24.36856570626042	232.53805470321026	17.393895541843015	7.816408263679952
-24.646906727676846	231.59775885600186	17.577100220197295	8.002680300769118
-25.022780377764544	230.6801663807324	17.65486433467369	8.038467644552991
-25.350251788776	229.74107358550833	17.67253625384603	8.114788796612572
-25.641182203274084	228.7912757120421	17.756774052410766	8.026678519265454
-26.007841384104594	227.87318858335263	17.894039926980863	7.914538674992585
-26.286858856870182	226.93733873317345	18.108206295631163	7.9191630924024965
-26.535194773867104	225.9874882280116	18.298390738021915	7.935282866563437
-26.822367933514304	225.03856251690712	18.403032246288547	7.880545281068716
-27.065374270632606	224.0710347345566	18.381988180071108	7.830858403594074
-27.414856378737262	223.1349007150143	18.33927798801194	7.847903267954727
-27.689818509722098	222.1726042152668	18.33431730989755	7.917464848669146
-28.02185510933804	221.2302477296475	18.3590607935351	7.944561240764797
-28.220777744571343	220.25251756959304	18.431104984061772	8.003868589501288
-28.440815775669087	219.27769634152685	18.423006890677716	8.214861872480913
-28.812327044371944	218.34986679932902	18.4794397487347	8.138848485544484
-29.092199932288022	217.39114205675702	18.472104885849244	8.11557086557247
-29.183001979517133	216.39969722015124	18.576537783819646	8.11651774128463
-29.394319839492283	215.42528683527297	18.67065097800546	7.842839225284203
-29.56844162503442	214.45060106890008	18.823454489077875	7.705259814580735
-29.81426761164893	213.48790558931157	18.94684230175608	7.794474582284937
-30.09994884304544	212.53013587524777	19.00878008975668	7.861893493529547
-30.231414324305796	211.54094512306932	19.01638992267594	7.949711518063795
-30.242967778610343	210.54377620784393	19.066931124814538	8.154388717320193
-30.456542051839943	209.59205141530194	19.249955644285713	8.29519972448478
-30.612616679433927	208.61701037476644	19.3931269605164	8.327966883830506
-30.734760233812843	207.64232092310905	19.57248718664605	8.393250153513684
