# Supplementary material for: Closed-Loop Multiscale Computational Model of Human Blood Circulation. Applications to Ballistocardiography
Source: Front Physiol. 2021 Dec 9;12:734311. doi: 10.3389/fphys.2021.734311 (PMC8697684; doi:10.3389/fphys.2021.734311)
Supplement: Supplementary file 1 [file Data_Sheet_1.ZIP › Supplementary Material Article/Data_Systemic_Artery_43.csv]

-2.2995941868860905	274.0481771070847	5.505416363733152	10.434026689624394
-1.8310378858229543	273.16596173081695	5.531070783514603	9.905634611735893
-1.2994160891682296	272.3291927227723	5.405290464575347	9.362701435268399
-0.7726020674802299	271.48043001938794	5.3637299912474115	8.792290533501506
-0.2558234732586638	270.66343578881595	5.125288818597837	8.536438476676198
0.2116156483701096	269.81009389251204	4.9043847785468815	8.370990589796161
0.7125623108008025	268.95046146517547	4.870010544628863	8.142868702663726
1.191354576191956	268.0765393309433	4.7995164529875085	8.090155270873678
1.7119099452503626	267.2309360068182	4.683071458192964	8.09808149684223
2.225383630001203	266.3830664717282	4.557444779239082	8.280408656286799
2.6228560802902754	265.47948554758824	4.5935031066243805	8.396346299058745
2.9333238718140215	264.535877508053	4.707436072906758	8.325665905663412
3.234138658010559	263.5878677522914	4.8186065400768365	8.158697469830347
3.5780166524901857	262.65221623604054	4.874308722652999	8.029330345652179
4.0000735894199115	261.74970404941473	4.92235677918543	7.888184487449862
4.491502230466478	260.8898881393242	5.050566284596355	7.762630028206788
4.95664593883316	260.01738397047313	5.170169208159611	7.676709761724471
5.411956229657308	259.1393334334133	5.269744065724019	7.693252644657338
5.9283733286545	258.2993087612502	5.4185247987189795	7.662819976169571
6.385306292574725	257.4140896461568	5.492302255222989	7.690339664938353
6.862410656053905	256.5351497051736	5.516186225446501	7.719076625800307
7.309785281703479	255.6421133487857	5.572886514944399	7.766857877944112
7.801952422724538	254.77881492114324	5.649083807261875	7.828870083106032
8.37999198441603	253.97699818701074	5.783238640078383	7.935010826364298
8.854879106048422	253.09833272314694	5.829242610150882	8.017057166939978
9.369737143850006	252.2474778358092	5.937055490100356	7.980943897773993
9.827379656632173	251.36088714954744	6.011743985812553	7.8977492812038905
10.33668752131133	250.4997570302503	6.041363163220367	7.942889544286985
10.811759409461903	249.61967640530938	6.080343330616764	7.977797979560495
11.296078507463953	248.7519429666575	6.190100458402523	7.98638171762459
11.821422444624911	247.94503802471164	6.4585257620515595	7.876506789088606
12.40916161646904	247.1669193657646	6.679244931715029	7.748666303296958
13.000387243541407	246.36830910291815	6.7927704322445015	7.723583754042316
13.596376296942005	245.581441541145	6.952348422963566	7.667024337860749
14.088321181936426	244.72732099191768	7.11261716635481	7.756347362012325
14.673688959812997	243.9324539198437	7.257781529095102	7.860836506823608
15.214956349805972	243.1086841485505	7.420886434407555	8.042085903660395
15.814586147002805	242.32382606440308	7.566249597239556	8.219951510385354
16.4027290060082	241.52621654350895	7.699374502431391	8.260871815282238
16.98851123628167	240.73071731030197	7.856605819502653	8.13202571157698
17.513337311340226	239.89905873018657	8.02710249366319	8.056446373059005
18.022664153811718	239.05059704979664	8.170218812254182	7.974479272649897
18.529575795487016	238.21270116461005	8.359977551896304	8.0050562783457
18.98331605236028	237.3823205644816	8.67473543937825	8.031557392832132
19.475939282408337	236.59892511205553	9.045150595521255	8.11194286211584
20.03334020204337	235.84367618100862	9.390604308938816	8.172672858217418
20.573339042315613	235.05997897735898	9.69813369491499	8.114253111666214
21.06969356962513	234.23688095822234	9.960013221173478	7.968381569013625
21.506305873799402	233.36781448203686	10.179950509831798	7.835016399478663
22.026846141766363	232.53980806894486	10.381473310479333	7.877537545709096
22.50037804261359	231.7084090212033	10.672985349599614	7.870817819117675
22.994926478536232	230.893883856909	10.978178955924804	7.819266951843803
23.510470614244916	230.08608388239315	11.264631599689194	7.812539685144144
23.998312594159252	229.28195327689266	11.59828147191399	7.850031699601478
24.43610517357074	228.400241415164	11.770904024823315	7.841071735212544
24.82314304520694	227.492849089997	11.936994249089722	7.8797973395167
25.232105513916334	226.62134054085854	12.20622432451087	7.856771627376671
25.61059456878332	225.78031238277651	12.594764946210551	7.8472954636589645
26.010975777094263	224.91893670611836	12.909258767312249	7.871356602073481
26.35545784635942	224.02741931401053	13.206319277615384	7.910781700237865
26.744473308283737	223.15138106963244	13.49186034835309	7.998773798654302
27.230727424019626	222.301337309924	13.692708506043129	8.109470133564706
27.650740151255985	221.41695135531634	13.89045980806294	8.273029232755256
27.97792370773437	220.5410601661647	14.236383039744586	8.340957647221728
28.362596819961816	219.67967738914396	14.563172692883548	8.375325761948968
28.833189252294762	218.82903581880566	14.791325919861796	8.439569811600133
29.294719890980552	217.96994959019347	15.01375230394353	8.405994948141183
29.69728548253158	217.08007328756327	15.227962762981768	8.425393685473825
30.158668983967278	216.21935917247922	15.434172515041947	8.339557559371768
30.64159366062809	215.36510045733942	15.620956235245055	8.370766918879804
