# Supplementary material for: Closed-Loop Multiscale Computational Model of Human Blood Circulation. Applications to Ballistocardiography
Source: Front Physiol. 2021 Dec 9;12:734311. doi: 10.3389/fphys.2021.734311 (PMC8697684; doi:10.3389/fphys.2021.734311)
Supplement: Supplementary file 1 [file Data_Sheet_1.ZIP › Supplementary Material Article/Data_Systemic_Artery_44.csv]

-31.279994031156146	206.24939339333375	19.293652223780537	6.541730735910145
-31.827916935799	205.21279703220455	18.79452983355481	6.519774703383613
-32.46311346450791	204.21625222268742	18.3253290120364	6.52771508462577
-33.0420274519566	203.1423133198908	17.960489127865344	6.78656339343317
-33.32172597038582	201.92947179476258	17.683747821926268	7.060359488005363
-33.771968819982625	200.7758861819914	17.383600211636107	7.239523154759323
-34.223250627751085	199.63680770492832	17.03048913431066	7.284877992298341
-34.67000827718185	198.51524709060774	16.614444014641442	7.269755070235879
-35.06782151766236	197.3651407623107	16.22711713098286	7.285287928990021
-35.55513777670419	196.21864189811316	15.943937748741154	7.312319754452544
-35.95421460826909	195.03962589308492	15.679818491833567	7.079659499116487
-36.39042526724984	193.9037747667979	15.314248761569267	6.989689649654097
-36.62198259329516	192.70845903862661	14.950129007104792	6.837371184299595
-37.06175492476208	191.56948692814464	14.58225215133619	6.933938405290691
-37.344070709510866	190.362883408784	14.292472801587541	6.988165707490069
-37.57657609181956	189.12486827539462	14.080490883577983	6.989091419863818
-37.79780898086695	187.88655623634736	13.861240798220996	7.095522279322518
-38.23690781726844	186.71622790625517	13.604711469002405	7.074978641004369
-38.5803321967604	185.5067677393688	13.37884102695076	7.112129073007433
-38.93371078728731	184.325357333875	13.05920013965188	7.1662826500860355
-39.22070557453388	183.50525695492942	12.832511775948495	7.054241803345567
-39.40109299946683	182.99502307946327	12.709481478468474	7.03544054600637
-39.47383882269133	182.7186944167892	12.648931356585193	7.199384069793738
-39.54658464591582	182.4423657541161	12.588381234701908	6.833755801150116
-39.61933046914035	182.16603709144204	12.527831112818598	6.758576753451861
-39.72950089517223	181.02230358427036	12.155144906384637	6.735721894303166
-39.84255173091132	179.8118096802803	11.758434936424011	6.797533509923287
-39.9556025666504	178.60131577628908	11.361724966463377	6.814494711512209
-40.06865340238948	177.3908218722991	10.965014996502747	6.811711584644895
-40.181704238128575	176.18032796830897	10.56830502654212	6.836766920414357
-40.294755073867684	174.9698340643178	10.171595056581493	6.993791800618828
-40.4078059096068	173.7593401603278	9.774885086620852	6.898210727219624
-40.52085674534592	172.54884625633662	9.378175116660225	6.7849037124494185
-40.63390758108502	171.33835235234653	8.981465146699598	6.653804965306569
-40.7469584168241	170.12785844835585	8.584755176738971	6.483730399869722
-40.86000925256319	168.91736454436528	8.188045206778332	6.486573229202183
-40.97306008830227	167.70687064037526	7.791335236817704	6.447537364455998
-41.08611092404138	166.49637673638435	7.394625266857077	6.574639435840919
-41.19916175978049	165.28588283239404	6.99791529689645	6.610689058914118
-41.312212595519604	164.0753889284037	6.60120532693582	6.581748561285426
-41.42526343125871	162.86489502441285	6.204495356975184	6.5242833537985465
-41.53831426699781	161.6544011204228	5.807785387014557	6.477773610184374
-41.65136731975595	160.44389059088797	5.411069870750117	6.489133174065895
-41.5898485678932	160.54250332107512	5.451079630534419	6.455724706818364
-41.519243744350966	160.70925298666882	5.513819963397419	6.5243980176492125
-41.448638920808726	160.87600265226146	5.57656029626042	6.6690961843237515
-41.37803409726654	161.0427523178552	5.639300629123422	6.635660123238902
-41.30727421229126	161.20972826314036	5.701865894758944	6.714061668203868
-41.21410056215216	161.40941240529523	5.739125604746003	6.60022984809504
-41.12078473316447	161.6093040277091	5.776224792181901	6.485989832284907
-41.02746890417678	161.809195650122	5.813323979617799	6.2741626624718885
-40.9341530751891	162.00908727253497	5.850423167053697	6.327024615729284
-40.84083724620543	162.20897889489038	5.887522354489558	5.989863223393473
-41.263398821147305	161.30378141156928	5.719460777948747	7.488376319168333
-41.637102025822195	160.43033639520837	5.409255336100199	7.192668944190208
-41.95845483388052	159.51336378134533	5.169848542881697	7.19644138884182
-42.207351692222815	158.5764418373662	4.922503122335927	7.129549433226161
-42.397793655408364	157.6389934894475	4.630990839226577	6.996414745146163
-42.68466484527667	156.75183575353498	4.273584765613294	7.064866067399935
-42.818340875232224	155.81249639280497	3.975730476365837	7.202773336820424
-42.9984286429811	154.8846239010468	3.6562182538564385	7.302191496735794
-43.23017742314326	153.9919765754366	3.271061239950559	7.2903265327479465
-43.530091067844324	153.0855508845468	2.992221266417172	7.3721957246148655
-43.65986463606962	152.14707240085662	2.717846226539336	7.39102780840232
-43.75758280662941	151.22328649953383	2.359246123567229	7.392750543787974
-43.95991959701434	150.32071983177022	1.9805037728329846	7.428583388750471
-44.179537686918486	149.43828307821192	1.5652180511688258	7.483694842062041
-44.411325684400815	148.58981448620045	1.0903925848713614	7.406164733390905
-44.54978349807967	147.74243860305657	0.5958604399691763	7.384903816103198
-44.63000321939984	146.87406798855025	0.11840595237305562	7.469522651904025
-44.82140525829087	146.01055649118035	-0.34683915608489924	7.511032807241959
-44.94259562389022	145.15636113933974	-0.8486556150361735	7.757553055478922
-45.0177346499539	144.32174429845114	-1.390836653651192	7.835390295497354
-45.18652931075514	143.53121508165873	-1.9797653369775532	7.78403132528881
-45.34648682041788	142.71812910263924	-2.5263874569751463	7.724220561291389
-45.49339304918468	141.80243627740884	-2.8989061949048613	7.544908695023297
-45.704142817812425	140.91952813475763	-3.3122393435395066	7.415174020305308
-46.0139767467538	140.09845609561455	-3.7915034897556814	7.44433660515398
-46.26356021275675	139.214219674852	-4.187886586259449	7.478153089272419
-46.470819366613775	138.3386641005861	-4.624561086467153	7.464115509896752
-46.59583683959707	137.49014114401638	-5.140905755960463	7.460517020313534
-46.78841733047706	136.6564792779362	-5.660612091654343	7.618082981737404
-46.99671289100015	135.8509437262775	-6.217662287630106	7.7643226178846305
-47.15385180037677	135.01131465950587	-6.737224486356737	7.789459100330294
-47.11700952808899	134.16225279189257	-7.262531958606798	7.802020440743407
-47.2001046220905	133.25011567784713	-7.656847218504194	7.797924283581
-47.400953675573724	132.38399758561619	-8.111226015989782	7.827862570486039
-47.59748889544008	131.55785234346402	-8.640162892522577	7.715484557201249
-47.78239505611277	130.71262532848445	-9.14272905893798	7.688780461707371
-48.04093957636737	129.88639540266416	-9.642659386223682	7.713768632823685
-48.215554578546744	129.04715555326487	-10.154161616186054	7.733251133786971
-48.45036290867952	128.20049331606359	-10.62696796993563	7.819652722702511
-48.633218116559256	127.35401190655014	-11.121799555658752	7.919823194561655
-48.85277672967731	126.51577179530604	-11.615128012574592	7.776293369674374
-49.169285630953325	125.71553791444605	-12.122939515133254	7.723436036344128
-49.4798148119057	124.94925325606054	-12.685848523763326	7.605988602529709
-49.78905568278801	124.1824069004155	-13.248670959684826	7.503132278442219
-50.13111560889253	123.3724953187719	-13.72015978624137	7.39911838712557
-50.45256474378759	122.50674183597943	-14.10388411487238	7.352419547628384
-50.71282430434025	121.62876421544195	-14.502914390376333	7.292413431522593
-50.88021628888858	120.77816450407796	-14.993779231852143	7.338269153788751
-51.009975259987115	119.94091260700378	-15.519647487747543	7.412388461465194
-51.19603086334607	119.09367006034819	-16.010986304177184	7.699112704412429
-51.275048101546794	118.24962025087586	-16.53925940600353	7.859905953229841
-51.438235509322254	117.37383591195662	-16.97875656736441	7.9872090727121865
-51.73190249797602	116.47166590340858	-17.295250383617173	7.8344030296506535
-52.02339646597064	115.59595375673109	-17.680122437629386	7.696682208015572
-52.397479485793134	114.72691665036132	-18.003705716649804	7.562149591537286
-52.73106882566907	113.81659005571262	-18.252584384211037	7.428697718536567
-53.06393361214039	112.9225999296097	-18.554825150644103	7.437310367368701
-53.4917299563288	112.06557377372604	-18.84550203574565	7.3578982228121435
-53.82581076085436	111.18014427037751	-19.163728481430294	7.449513492960541
-53.990184261914415	110.22541257844247	-19.410433129121696	7.518816818117205
-54.37163105905824	109.34082715355405	-19.67098066277512	7.5555370480205575
-54.6839660172512	108.44653551855001	-19.98722551791734	7.527651318962738
-54.89408059900771	107.49745360161965	-20.2161515506026	7.702362977875545
-55.24023633507046	106.58450984545752	-20.423605357522398	7.815275639035313
-55.47490161862122	105.63404516603693	-20.616840161225095	7.734829964914907
-55.81329066048197	104.71796879347907	-20.814534206900905	7.752360817285995
-56.19079695866776	103.80053761728809	-20.925666051629296	7.652857076128306
-56.456960816766774	102.84396464823332	-21.023324764862952	7.543808268053263
-56.74502780496596	101.89092127091179	-21.10149544767634	7.502705518002502
-57.1070024792174	100.96160619169245	-21.169048718834052	7.464410622464038
-57.36407283086626	100.00660633852503	-21.268155967150967	7.42088250491419
-57.60765015134892	99.04446784791465	-21.368725866049267	7.4188021265254775
-57.9086611533905	98.09254495090585	-21.415458738507994	7.6239658615980295
-58.15181178329886	97.12401496568015	-21.398213859351536	7.83225582409631
-58.41366256952431	96.1638592932926	-21.34586837837877	7.786141129162001
-58.77475347450889	95.23745201383686	-21.24606292860185	7.785891911479075
-59.14509748781528	94.31764686332355	-21.116517441368412	7.5353110869695135
-59.50516785707791	93.38686045564188	-21.0531062220831	7.572276739719664
-59.78577154364283	92.42852546736052	-21.01167530766492	7.7214536006415795
-60.05668425437484	91.47334096724877	-20.97294216583437	7.7607498788215565
-60.45375402076528	90.57484989300731	-20.79457879484498	7.666604254644756
-60.81262588719418	89.66469434146676	-20.59481042906645	7.720558980500929
