# Supplementary material for: Closed-Loop Multiscale Computational Model of Human Blood Circulation. Applications to Ballistocardiography
Source: Front Physiol. 2021 Dec 9;12:734311. doi: 10.3389/fphys.2021.734311 (PMC8697684; doi:10.3389/fphys.2021.734311)
Supplement: Supplementary file 1 [file Data_Sheet_1.ZIP › Supplementary Material Article/Data_Systemic_Artery_45.csv]

-30.939233712426702	206.4363471267658	19.932801468736287	7.884806394119381
-30.830880903254805	205.5064961609274	20.290640394986976	7.37805825096808
-30.55770668299889	204.57927482054555	20.558801498087217	6.520195017091102
-30.279363297566622	203.79252546085263	21.112312641897397	5.7560623611685875
-29.90479631321322	202.9819824814789	21.573235353151688	5.427906733801721
-29.60511681929498	202.17632039277416	22.09472944305533	5.174045803326848
-29.212384547023063	201.40049997002058	22.595815598925974	5.055163035619858
-29.01861040136512	200.72496119045732	23.30387839801647	4.991153438899908
-28.727429221978838	200.01478444037818	23.943913589499378	5.125085944078625
-28.735701016530204	199.1774456755688	24.46894550847456	5.292866207399681
-28.73496796493585	198.3912163723045	25.0890059817907	5.384514818205974
-28.843662266235377	197.59645516802163	25.690275382821454	5.307942634256063
-28.887080571565626	196.77810426176225	26.268877566980947	5.373453174057107
-28.844671628419523	195.97249543055997	26.86756027778797	5.505747519622769
-28.908340950606846	195.13476102427072	27.41270995988831	5.457205502509197
-28.878112624218023	194.26765803090953	27.911358341973607	5.326805968717426
-29.087493275133014	193.4279436627903	28.38429615855827	5.178982748938364
-29.219237013345406	192.5934312710847	28.907568498344688	4.935216807397367
-29.241627141974508	191.72594062801417	29.41221141976281	4.91973625343339
-29.337640368201573	190.9274654984331	30.004775016841148	5.033166944160047
-29.53376617144148	190.14198442300113	30.597124060986804	5.206274816240825
-29.6184972341031	189.36108616517444	31.213632939711488	5.3500621036033005
-29.742081026912544	188.61372672547736	31.866035639438472	5.316199921715513
-29.97786775016805	187.84897344536975	32.47078391624234	5.117550232621514
-30.193835682143753	187.0238664814625	32.99895863508004	5.13950859536573
-30.48658527165554	186.25461496462447	33.55785367981784	5.223859410534755
-30.773558031676934	185.54305700483187	34.198791914427105	5.182578093663679
-31.12049722140995	184.84937670301858	34.816184013565135	4.920287813970212
-31.532955104489947	184.14809128526807	35.39677265231786	5.0175300066441855
-31.86054059618223	183.3967645505556	35.978726771685466	5.016993068450634
-32.229517285959105	182.63636794916843	36.52339881954001	5.0775780319217105
-32.66274551306553	181.90426534082556	37.05752660977763	5.227497354557407
-33.08316418466315	181.18047611352017	37.60901650641507	5.304495810397577
-33.49799422943589	180.41780546295905	38.09958478622826	5.149571961922514
-34.040810480998715	179.69268936991364	38.53236884250482	4.907742880116625
-34.57971392594844	179.00128496303236	39.025812546761536	4.8046207295937915
-35.148772541270255	178.30014253448667	39.45702542410829	4.456560201331435
-35.806757580211624	177.60905974763165	39.74904831575785	4.089820598667279
-36.34686311202418	176.8656314618722	39.99571581242296	3.5918086059086614
-36.66931086078648	176.0569741972283	40.34684389333708	3.4984341277302207
-37.33647001635657	175.50487383170824	40.82370398254026	3.43702167103284
-37.80555326286316	174.76191380265865	41.26562865986934	3.4627251485209913
-38.06490314402184	173.90762423323642	41.72104774732324	3.586338033890541
-38.49292464678476	173.14021970881964	42.180266270682566	3.43953544883296
-39.17289100946409	172.46556159971553	42.44640278559449	3.498766673114433
-40.00564719117448	171.92419865120885	42.586212332006724	3.6769943972869523
-40.780792299176646	171.40146369853332	42.85152706468085	3.451084409015949
-41.10693893587903	170.74937328138748	43.52458960693314	3.349281415515933
-41.33728189095433	169.92821962563292	44.04833846642268	3.1655933004941654
-41.78528944957255	169.22727501054436	44.584530526897275	2.612501990498917
-42.36077882952732	168.76591428493316	45.246029014507855	2.8041423428259593
-42.5669596139653	168.02735024258757	45.88299073528983	2.8048753092122345
-43.15411869066835	167.3825621602233	46.344925104728446	2.548263896283809
-43.25421715941526	166.5998819152205	46.951714536941296	2.0983586235417246
-43.791992177035105	166.26725330853162	47.7079082658725	2.14163964840242
-44.0628880164251	165.54413913750741	48.324575698444704	2.303575991168554
-44.59157345750194	164.8852889968368	48.851264206378005	2.2301786710314744
-45.00416488735456	164.2440901981385	49.49045252502233	2.1356605903084716
-45.14185215698832	163.52264712338206	50.16215014108708	2.1180500818775454
-45.664036907094996	163.02083049205334	50.83046495301193	1.92615333252333
-45.93296989157837	162.23604408811153	51.36137111459891	1.9963873845356968
-46.39537306311483	161.48884847701964	51.833122187447	2.0081680955982195
-46.78963826678841	160.7267008821663	52.339663819243775	2.0599586171402935
-46.88465055837514	159.84979971397246	52.79384380874603	2.2937280056129
-47.25268527492545	159.18371354255441	53.40329834387356	2.2322093622477346
-47.4244087136298	158.5765466087945	54.16808593458535	2.1758709023016998
-47.580762632352624	157.9373420777885	54.925746737492204	2.225649198831097
-47.807445785659546	157.30861992415103	55.67377637237389	2.1514279019538285
-47.7845395208119	156.5340683317731	56.28883310835741	2.2550239027350174
-47.650844408728744	155.82886593658333	56.97768395850296	2.276562048164879
-47.73328312168351	155.28732695296534	57.80584435237196	2.1456280774899645
-47.44870596315572	154.63414448766176	58.4730290077432	2.1007098364712267
-47.1840744091185	153.84601456508247	59.02725686898377	1.9352258926630905
-46.909196033359784	153.16536139705363	59.69921770560596	1.6117320217156819
-46.3943736883156	152.54509743164095	60.2738453615803	1.666020190161663
-46.16693137975955	151.83973127397923	60.92124998220758	1.6270238421079073
-45.61932269008586	151.40233122559414	61.57040760709841	1.7372865066208008
-45.317858515161326	150.75222093564946	62.225936382557656	1.7232512624489684
-44.720419509255215	150.08281798950267	62.64971899990985	1.773348736786507
-44.41444203819206	149.5021189817087	63.39362052668936	1.797426023543885
-43.741914655135155	148.99015837188182	63.90385748986403	1.6332895401905771
-43.030979212740974	148.33976950199644	64.127112305008	1.4907201618284132
-42.32238390998715	147.675446916055	63.922883930160836	1.6753660119036118
