# Supplementary material for: Closed-Loop Multiscale Computational Model of Human Blood Circulation. Applications to Ballistocardiography
Source: Front Physiol. 2021 Dec 9;12:734311. doi: 10.3389/fphys.2021.734311 (PMC8697684; doi:10.3389/fphys.2021.734311)
Supplement: Supplementary file 1 [file Data_Sheet_1.ZIP › Supplementary Material Article/Data_Systemic_Artery_46.csv]

-61.079179795880584	88.87591944119721	-20.678747204345438	7.635334734331237
-61.401185243830525	87.9257947451891	-20.68676582692988	7.588043753928458
-61.718426286412694	86.97863072633952	-20.78210207933023	7.579888277699743
-62.03065276078455	86.02889637829472	-20.726209409571364	7.540005126120987
-62.40837684291193	85.1064966970123	-20.620555884775253	7.495537578570907
-62.70277629225517	84.15017952942964	-20.633971377059805	7.651634631062931
-63.00437288534616	83.23601814563752	-20.387160871514656	7.7473537629976965
-63.37157607780264	82.33849075082975	-20.138967361898857	7.8409706197009195
-63.72598390158498	81.40819411483058	-20.040949602623495	7.979257427752767
-64.0048183465047	80.44907755927494	-19.95172167133283	8.030583973611444
-64.30546540636318	79.49376632943222	-19.895053212037944	8.006062075170684
-64.59560612799336	78.54643849748282	-19.749546970344333	8.000824294111306
-64.89651850239683	77.60608174609138	-19.57181401575638	7.980372549540565
-65.2682273859738	76.68682620026725	-19.425287813031737	8.052471625962104
-65.60245068001319	75.74885091114419	-19.311745751555083	8.101450790474905
-65.9831520767095	74.82997913841926	-19.197589050980117	8.192302704357608
-66.30690100372207	73.88886286617927	-19.19595487205567	8.255996490401362
-66.60087228573808	72.93107188346235	-19.232199558920573	8.167970763582314
-66.90270284220945	71.97598100892422	-19.26886295885984	8.140483475199167
-67.19439617621275	71.0401430979687	-19.445331292969644	7.7945025239532155
-67.36543512230956	70.07933495162622	-19.62540236070314	7.445125822390207
-67.51417636755093	69.09663992421878	-19.733384369639577	7.210000889896111
-67.60364264002546	68.11030458937232	-19.802561207329624	7.011383671533565
-67.66240858533891	67.1298628092802	-19.913985291509356	6.8150674388433226
-67.89248443240264	66.19570643702261	-20.164230777260496	6.7439680587654385
-68.0010323136209	65.25476754397188	-20.357215630133172	6.491224558875693
-67.95835564139202	64.268565106326	-20.443881827980647	6.130114283287317
-68.03206627680467	63.28326036747727	-20.58944115374723	5.9098371446923785
-67.98414959675289	62.288783991258626	-20.690391936811494	5.965980834617884
-67.9225597184236	61.2934752236231	-20.769638226596683	6.096302469766332
-68.01622176698912	60.30744531266599	-20.885488124334877	5.928244920159912
-68.23398144041568	59.33262802557536	-20.960453284487304	5.945294948199143
-68.3244118052795	58.34090854765227	-21.02979958543148	5.988398774820783
-68.32404683446289	57.34353273110283	-21.05424033301727	5.701571713909768
-68.53346609627113	56.367903786443506	-21.074853521789933	5.520785968226248
-68.75588879723334	55.40328143796306	-20.941283745943256	5.591061055835105
-68.78690454566821	54.41138255479041	-20.809319107381185	5.843486781111678
-68.78261974112385	53.40921917898627	-20.787854365625204	6.267325232334482
-68.90362433059214	52.418592361738035	-20.73499961212305	6.222950610588085
-69.12553865449745	51.47139730573696	-20.4972249977533	6.095335508483978
-69.16175334272909	50.508349364370204	-20.232632656459142	5.989932150669442
-69.07516713826199	49.530312005584506	-20.051667433843168	5.942237268070179
-69.35258622319981	48.573066400629884	-19.971124951584237	5.9262031780932745
-69.41484807472689	47.5776986883137	-19.908909629588084	5.611532091686755
-69.45719996557436	46.61357819101844	-19.64347011483268	5.600252817962646
-69.61469351285305	45.66314423148259	-19.365108357372065	5.582503204849356
-69.77004227706756	44.6894777736785	-19.183619385775714	5.824238109805224
-69.99228678543005	43.71896354855628	-19.066053817256808	6.050015343949455
-70.07897727813432	42.7781828501441	-18.764770350000322	6.212503631178174
-69.81909757153984	41.873114872927395	-18.44940245474473	6.0365447069281535
-69.81231626971508	40.94203123094696	-18.129960342980375	5.978256021350465
-70.14471298418944	40.04178575902848	-17.913292744203414	5.918800500607199
-70.5826667673724	39.15303482468765	-17.87799192046657	5.926422175616252
-70.63076689047135	38.20777640432442	-17.853516397992774	5.717782279342807
-70.45040320752737	37.23127566715464	-17.745998117348012	5.426704815923657
-70.40201852979044	36.24499218697892	-17.636379559700842	5.451719712858997
-70.59418958877971	35.28734639272344	-17.48358605964963	5.634408842145617
-70.76706561790641	34.3503867012734	-17.215460868282786	5.713369409380204
-70.81786810149622	33.3861414449776	-16.98305892875519	6.116546480984518
-70.73344663741808	32.42069009404884	-17.01731452439527	6.323399865956773
-70.53895566576836	31.461437837926855	-17.04127885758993	6.603347452868201
-70.55752416355469	30.48725162897502	-16.89604486829515	6.5801450453861845
-70.75181627852996	29.52000091447975	-16.729159768828865	6.36549009076724
-70.89859329311999	28.54610768872551	-16.56358344009096	5.999554777114746
-71.06347014057972	27.56457798073363	-16.481400679481517	5.830064997646312
-71.14268991787691	26.60456134220974	-16.376159860238314	6.01929160369651
-70.93623627636424	25.64596203360919	-16.241130238826166	5.930470138324819
-70.99347531654143	24.6882435617633	-16.01560530705824	5.904854667658256
-71.22209748461295	23.74548017760786	-15.786784413656582	5.924844966635867
-71.23851906533946	22.75897304020915	-15.62969060590115	5.786797436369991
-71.12286470875797	21.771904245921174	-15.557403915518066	5.752622269184322
-70.86147725605673	20.8234360754326	-15.424726463709067	5.739590126274994
-70.91335067189615	19.860407237247987	-15.190020831671143	5.7488424433966046
-71.14020641870641	18.898672219981847	-15.04483058381244	5.880279430194972
-71.17788185800303	17.89872437449969	-15.00145026031865	6.189611936654799
-71.35440692699454	16.91372620852097	-15.006839873115686	6.903192619778954
-71.24759407727966	15.93481482127033	-14.876389152640876	6.738874597902116
-70.89344926173837	15.012010009232775	-14.71565433112082	6.250357107398331
-70.7286654784838	14.02879098049501	-14.762554029693153	6.0577220405303
-70.74216821239088	13.028584597488607	-14.833247267918601	5.863250093250088
-70.62848374234454	12.035062679488611	-14.830027150015033	6.029669530415481
-70.4207445344053	11.089831010993986	-14.58199383062329	6.264667753345109
-70.19850915512919	10.135240345124844	-14.40279097490665	6.43521427857813
-70.48437561374931	9.205897853575491	-14.323255314581308	6.126486784991421
-70.70556905791979	8.236133344509188	-14.335544413109218	5.68281912873917
-70.6590232700784	7.248863993531833	-14.242884837623645	5.488238903191942
-70.48472200752069	6.264885901391169	-14.25675085560512	5.378480427068275
-70.38095525151672	5.269659853428185	-14.240961248270636	5.291046646934488
-70.22990331460281	4.287177478258695	-14.123984254562046	5.566153041388927
-70.17214228388075	3.3019649414356103	-13.963442780498612	5.869123913557521
-70.09433796462031	2.3116112599946423	-13.838206547299517	5.996556232858941
-69.9607092890879	1.324130606256621	-13.723227379744579	5.903726359803009
-69.90131558649364	0.3268762795507922	-13.665608397620021	5.629413668860462
-69.891947507203	-0.6744446390256688	-13.61639913070164	5.783347747723573
-69.9762505025278	-1.658863526384212	-13.472225528749469	5.807645886246101
-70.01809578917769	-2.6453929878098705	-13.334476015411918	5.823024745333482
-69.9228623626336	-3.637788538826829	-13.239238577706303	5.633108784687622
-69.7468358551711	-4.616190416113816	-13.108874681813642	5.518154144867863
-69.55731362595796	-5.582127459262475	-12.92365371036668	5.449898244252264
-69.5074790252919	-6.549745066493351	-12.70711152893973	5.376925323982741
-69.47590079610582	-7.516731657366028	-12.487699224853591	5.29425303049439
-69.3746302837134	-8.491976212586856	-12.330543026107462	5.419367034597916
-69.33119679769095	-9.48379288868495	-12.239303620827974	5.790759609144118
-69.22830289698351	-10.470553486278225	-12.150624930122422	5.821657541335763
-69.21884038997196	-11.469123380260836	-12.108716665171414	5.860591737467327
-69.0928160644983	-12.45537501418557	-12.022594095010906	5.833347568754638
-68.94309983330989	-13.437124555711083	-12.008579968938024	5.937522918085145
-68.95183046321335	-14.433747834431221	-12.020694181776323	6.076932250466501
-68.79599440790852	-15.408267577161034	-11.896026938210479	6.051901980619631
-68.66665117043905	-16.35186691169738	-11.607065613213837	5.859157443892771
-68.71402176107895	-17.316958674356393	-11.354285397217225	5.515101950769202
-68.65192094952978	-18.308459850409527	-11.246346906851965	5.13813392972499
-68.64222551650198	-19.307241753910013	-11.239359789145464	5.128677596255806
-68.46602524622372	-20.28527909795664	-11.116289478092614	5.221010999652725
-68.31197616745092	-21.275504389092273	-11.104592708021693	5.265984701861
-68.2497694345619	-22.27397950467586	-11.045391477941429	5.463053209081991
-68.15195491354972	-23.250143851227616	-10.854362881402087	5.674432597290373
-67.85196169688534	-24.15481763381187	-10.545305698901387	5.762598149777024
-67.66675684298727	-25.102267153054125	-10.309323639878366	5.736096229149452
-67.77353694944438	-26.09598954255096	-10.28576152397115	5.414293712969584
-67.56026295383515	-27.05795923659402	-10.126715895131516	5.241709572957744
-67.50388460153387	-28.019878851384856	-9.860369744902187	5.2357012569527805
-67.56784126755038	-29.0121386768474	-9.767900891112234	5.627948585944241
-67.58730373613491	-30.002615132878947	-9.89236179677338	6.008296357261921
-67.3211002327519	-30.957211531821162	-9.936680401932888	5.850438396398392
-67.00036760274698	-31.90540893352972	-9.898867514573766	5.8145321005299735
-66.82720063754863	-32.88942844870306	-9.889950945338894	5.709315951275327
-66.76407464211653	-33.86358722302344	-9.699284623056299	5.367234582688724
-66.83789608394468	-34.820595082798114	-9.42022112970208	5.303900036651644
-66.75962650533182	-35.787459589613114	-9.222032744997833	5.345774929747605
-66.61094632377578	-36.77257022016399	-9.214800927498583	5.360565212068028
-66.37033627270489	-37.73705188381319	-9.155236391303037	5.407177590190044
-66.21086349078293	-38.71716305699977	-9.071988945850201	5.517738524322442
-66.10160720093614	-39.70897371829622	-8.977651722245785	5.426814327682173
-65.9740135819397	-40.6999292729502	-8.938485329942981	5.357587539214925
-65.91429157635342	-41.69649810330744	-8.98244718003684	5.51500838243367
-65.7622914414487	-42.66496307816165	-8.900023267955904	5.19286072324639
-65.58616274281957	-43.62943261251831	-8.719027003314766	5.2376106069498265
-65.50975986567917	-44.60774024864104	-8.52456475288351	5.404459650121215
-65.36209596956083	-45.54730299744863	-8.233204746533614	5.4762640059928565
-65.23120030771024	-46.485682974732235	-7.9496083324509055	5.55517279926158
-65.12690070667504	-47.45767657800314	-7.783849039249873	5.535293548744064
-64.91632202331742	-48.42081063074062	-7.644173194108054	5.492257061673583
-64.92811499514913	-49.398277522240804	-7.536941209619673	5.507893747236253
-64.98203828686154	-50.3651070606471	-7.460743743673762	5.4948517734899855
-64.74144378523737	-51.32543793356309	-7.342506249191664	5.473324267068475
-64.6037658874508	-52.30908986765499	-7.233595776061363	5.609506771360274
-64.41311361755099	-53.288524053330136	-7.229019281095235	5.719252429477452
-64.12261360280203	-54.24310179432463	-7.225684093924683	5.788776334732947
-64.05676093990081	-55.23570162485853	-7.195565498170934	5.624722542196324
-64.1413573253178	-56.232728674250794	-7.1366908453103655	5.641267850452143
-64.13120360453344	-57.235013323881994	-7.117506541934431	5.912651666869132
-64.03704405896889	-58.22877603091067	-7.0448940577777766	5.976676628055744
-63.83988460379706	-59.19041782489316	-6.850679252383283	5.8588141175937976
-63.56462425396716	-60.125411904103615	-6.632890349097785	5.72101676553487
-63.49177451325975	-61.11675214276444	-6.516840249246942	5.748651667228808
-63.41548787137382	-62.083014863854764	-6.265036735426992	5.815575388423334
-63.236681452178544	-63.04356595208638	-6.047541469135118	5.826851038043424
-63.27771681441297	-64.03518755803105	-5.906688620757088	5.6609877079952815
-63.281256058092026	-65.02832674122962	-5.767333410452712	5.611339240708957
-63.15942325304359	-66.02018758327105	-5.684222465512398	5.637665585457729
-62.89741627138049	-66.98196533400882	-5.574755996096484	5.709732049815196
-62.609023718664965	-67.93897469228023	-5.495200010136831	5.799820091060155
-62.52363315252723	-68.93290974244438	-5.408574945094091	5.864104273837582
-62.426588585189016	-69.93137746490314	-5.414222547225006	5.893857139806445
-62.43857119599841	-70.92811891412673	-5.335525449865133	5.7294412257073
-62.55975088435375	-71.91020116871312	-5.1839149971220255	5.639462475575468
-62.46550255445787	-72.89905857822322	-5.1243789797429615	5.523555941774299
-62.41043300785914	-73.87546597867103	-4.936726863721874	5.412208842695369
-62.43912197887774	-74.83031041587692	-4.646620906986	5.341117065265365
-62.256986807199205	-75.79488366142583	-4.556025844493973	5.234155127635223
-62.18846922059891	-76.7677933288989	-4.3943646412323805	5.330061840404582
-62.271337168693115	-77.74740144729584	-4.253598838326278	5.438707486243558
-62.187866930286305	-78.71811220188961	-4.351710022228419	5.574025065700244
-62.006420224245716	-79.67329081497967	-4.282194273272165	5.67062417316536
-61.66431934080305	-80.57287109272215	-4.0499049951647885	5.605152522516868
-61.33528009637419	-81.48599248256009	-3.833820735765558	5.540990016648403
-61.051177925478456	-82.4287230590883	-3.658006875501553	5.486928947633717
-60.756716988919955	-83.36644135925111	-3.468889592228429	5.431145592382045
-60.51160221308121	-84.31270059043125	-3.2424161711535935	5.2418511897394575
-60.35556626595601	-85.25924215123821	-2.9758733019110344	4.920920096873786
-60.35474488257841	-86.20997876765213	-2.6660459169197397	4.918248722592802
-60.303768361136676	-87.16635479526822	-2.4092240629942236	5.151668040322804
-60.08906878269586	-88.1195257661573	-2.1862353903348883	5.010984519868738
-59.832416267176285	-89.06021813316906	-1.9795579608398108	4.918335012323809
-59.5505920050348	-90.00068879026372	-1.836151696868193	5.00940930691693
-59.46529512482232	-90.98504436735155	-1.697939657225311	5.189304116655801
-59.38437996131704	-91.97936323893582	-1.6374878379521145	5.02512859780865
-59.2785168321512	-92.95939783864551	-1.4557373953043002	5.046507130751054
-59.26174410493923	-93.93100354394228	-1.2688492127336182	5.244198627997675
-59.444794295790054	-94.8776766745784	-1.033882019904817	5.572538215575242
-59.390009807613545	-95.85469335486094	-0.9547873251148722	5.754170476639443
-59.049785296930516	-96.78434805108901	-0.8468298242255233	5.667641371151171
-58.97613821685516	-97.7727642673826	-0.7292432622250032	5.837629979745603
-59.05983099292009	-98.76209117536021	-0.5921661370233285	6.030324285358363
-59.200286644415854	-99.72960740124789	-0.3754201157116983	5.614186994308553
-59.14260812452357	-100.72083846110417	-0.2773771751576469	5.1793130592878995
-58.90302472800932	-101.6874501003729	-0.3890454263747458	5.020035969507629
-58.723423644185566	-102.6679747248167	-0.39870700710679946	4.987666795268968
-58.73876334400154	-103.63545167720793	-0.14427286776113102	4.911995253894256
-58.66892763035823	-104.6327765773127	-0.08918637717565989	4.978632951833016
-58.635372500285655	-105.62237085037168	0.06651252158435343	5.152839171210965
-58.52662304791755	-106.60004443265562	0.25802883613305955	5.212572830533968
-58.589402707421115	-107.53786066845608	0.597055706813912	5.194782009019702
-58.47004006738393	-108.48201099308442	0.8968560737461304	5.222049021292105
-58.318433223864346	-109.45100765952549	1.09533777375639	5.505846253178641
-58.35042170830662	-110.438736825592	1.092227379493229	5.526033844432155
-58.63964500555108	-111.38882170596729	1.07001030765783	5.469730118158733
-58.592201760441974	-112.36045162494692	1.0834181528762785	5.489714122671698
-58.51323516698421	-113.35546688386874	1.1264153619344868	5.524570674898512
-58.4730696803516	-114.35582722135813	1.0960359304860305	5.4060981288964856
-58.4515017659449	-115.35783713555176	1.0628166290269359	5.287774464565394
-58.440037645822834	-116.35488363185436	1.1427947436988068	5.200234175222281
-58.50510783989249	-117.34650476222453	1.2642371761239977	5.157388627274761
-58.50591266157625	-118.34094534113953	1.3063936458398422	5.479405212934401
-58.55935321340813	-119.32312167383645	1.199855587534959	5.537733657969153
-58.63944655627357	-120.28960584455528	1.2617985843896478	5.618751784450264
-58.654665139072925	-121.25900893820764	1.5008494621479216	5.699933587245414
-58.74648261128014	-122.23861224032011	1.608854086001371	6.017243141552172
-58.87409832347323	-123.22792382776738	1.646582162835362	5.752557652650203
-58.9926150515051	-124.21449136745414	1.7447277065922906	5.620170787558008
-59.208914035194304	-125.17655452534974	1.8799808151451904	5.953214275042716
-59.36978935106842	-126.10971361995348	1.9457857502535263	6.18486367900362
-59.44970530922606	-127.04224974092642	1.6377951296048117	5.907821528421835
-59.58920377720446	-128.0179017823344	1.5356220210240237	5.591518947482837
-59.475718227483824	-129.00369551161637	1.5030319015857911	5.318778964599646
-59.22269155677992	-129.96812271626388	1.534879036630478	5.378330176016124
-59.176815910510896	-130.94638732781712	1.6671991028542783	5.444691670966133
-59.33789134831452	-131.9039053427409	1.8248992843356793	5.369449169420419
-59.22291551347889	-132.88651200024498	1.7016840336926926	5.22843135568554
-59.305727566583435	-133.87505623935567	1.5760931817189368	5.5592444783869395
-59.4160350974182	-134.8667380713531	1.5017551129142703	5.792618884107382
-59.379426767131704	-135.8568584992123	1.4062406723229177	5.815193721626944
-59.671307647471345	-136.79366887563774	1.5875053813437414	5.813397267544227
-59.594094878486146	-137.73875988645784	1.8523161274555155	5.763249624786259
-59.17719624462363	-138.63169528921676	2.015778132277332	5.702845363561344
-59.243631958385876	-139.60200734867783	2.0965344122961147	5.818966333842803
-59.653235544527746	-140.50941810011193	2.0923163300398167	5.9362707011258875
-59.856249482822186	-141.46729307495994	2.000823840352298	6.000710571882787
-59.693575169466314	-142.43491068664142	1.8963093468878511	5.488596156392312
-59.53191437915872	-143.40927829545055	2.0024689294149263	5.238994930957277
-59.44916792424428	-144.39614525608943	2.155389699009229	5.23883912951714
-59.39565715737246	-145.39272693885397	2.216382823171446	5.148694991498891
-59.5802443784995	-146.3646492408805	2.223055491180632	5.13478829526491
-59.780718448561146	-147.33960869693965	2.295252035606847	5.329714166614255
-59.80148843743027	-148.3287270734279	2.4002237967415043	5.738083774943156
-59.65261402260702	-149.31000664643906	2.390619523504924	6.199327904057677
-59.71412753759427	-150.2675767688908	2.2670368637603224	6.339133713445543
-59.91347680016227	-151.23330363313673	2.1225531919799625	6.081342019001795
-59.967992295043175	-152.22649341273424	2.0307964937257648	5.714305980944506
-59.9137471845974	-153.22661878662808	2.0100281693774202	5.644494745235255
-59.8730240002018	-154.22537036220066	1.9874857118603955	6.008567979314769
-59.87387495739494	-155.2044100618934	1.8226232218951144	6.306818818398459
-59.75200224540881	-156.13925873585706	1.5009723884349062	6.467169867745279
-59.667395240197806	-157.0799024763062	1.2652707849285945	6.035891989954846
-59.785267766722974	-158.05728014431972	1.31730795347817	5.527064754110246
-59.87251985053617	-159.0355405754881	1.4542202071103925	5.698961231289011
-59.96037800397457	-160.02681516976696	1.3830273669337656	5.9042856630266325
-60.11702789089429	-161.00642650348064	1.3371111793268877	6.105014866188873
-60.24424377919021	-161.99101413237275	1.4632506711784277	6.251677000623353
-60.366128330089175	-162.9842642969109	1.471858086145656	6.224219923134783
-60.524558458438406	-163.96723670487663	1.4607220535556484	6.360986988356923
-60.737175686470955	-164.93025415084304	1.5921546028803903	6.314203187856846
-60.75445917619954	-165.92275916259538	1.5745944926377353	5.9707975723933036
-60.78239253298015	-166.90031986360654	1.4248933451942953	5.989411662769893
-60.98045601960677	-167.87457513619188	1.4990005016243648	6.10791584362437
-61.0272878446141	-168.85552267540538	1.3854692701745068	6.385905618767099
-61.01463841359947	-169.77448211935445	1.0053542192361773	6.46332389694614
-61.287656903219	-170.70624917503213	0.779842775530432	6.43767911313414
-61.36215858703377	-171.70430600774057	0.7710369535277953	6.22281084993693
-61.58434651055075	-172.67803057456828	0.7962145375010516	5.950853906962727
-62.020516877084205	-173.5792404258077	0.852232087475297	5.812627837852186
-62.30801702447301	-174.53586147679837	0.8495420329730867	5.682130211627104
-62.28519011183908	-175.53042553240823	0.7874532234425385	5.572532542122093
-62.06287092101099	-176.5049478645029	0.7427301771756781	5.520784751177997
-61.99679596249333	-177.4734104446872	0.5398947646368079	5.667457691955747
-62.27626982986402	-178.39534530898567	0.3187186249987889	5.575946933390688
-62.534763788686064	-179.3506719679696	0.1899829711000615	5.454684025015035
-62.585595571113736	-180.3363017523893	0.0485798030042526	5.50003086778797
-62.63093628918857	-181.32500169245662	-0.11160767803539354	5.796532330773848
-62.73422427379758	-182.31118113677255	-0.2596483802700644	5.578161960010413
-62.771184898122286	-183.30871273387075	-0.27302822540654625	5.509172903259801
-62.893021851242246	-184.297774889269	-0.24016237641441063	5.479646632682602
-63.209238786271435	-185.23929827345756	-0.2932944199485724	5.431418847199042
-63.49934527461727	-186.19337361443695	-0.3364182458693899	5.354693567375952
-63.68751074181015	-187.1727692297848	-0.4154006154476937	5.249056710144007
-63.91153255913449	-188.1449451248917	-0.4957878823287706	5.2946385615973
-64.07746618429182	-189.12337048232283	-0.5922085883940827	5.549858498964999
-64.21418550591386	-190.10372140168082	-0.7267642706241217	5.498251661825729
-64.51450726953364	-191.02377468955532	-0.9346397375349542	5.619278517186451
-64.74956985938468	-191.94611531439256	-1.1429824954009942	5.551676111372401
-64.77234980820964	-192.93964252674286	-1.1745113343477238	5.587436381353777
-64.89765984621353	-193.92418717996966	-1.1214636891102177	5.619367567282514
-65.18754215501626	-194.88207076037173	-1.1345427519003786	5.716741872562429
-65.52638503737658	-195.8194790819507	-1.2372873544040912	5.673749865589561
-65.81382975330492	-196.75984302922728	-1.3665869507954405	5.509874844976768
-65.91173423846942	-197.75073199638405	-1.4643069609238788	5.443416252787647
-66.09349100804656	-198.73152799647943	-1.481894694932451	5.38916035859526
-66.37387984712836	-199.69249507499006	-1.46486130190232	5.5651206939848645
-66.57517103308335	-200.66501568868267	-1.5360867115926935	5.6827579207345895
-66.85401834211547	-201.58363526380558	-1.8140924147394264	5.6032111924475885
-67.1697963967981	-202.47866831019067	-2.0789691265735493	5.641647103089899
-67.55521513737393	-203.39446169812135	-2.0342403312720685	5.716671997213482
-67.73776142941661	-204.3712126945762	-2.134915158255917	5.790575226207691
-67.92481671911861	-205.32754295639387	-2.3736612756913122	5.881218929158055
-68.0440657709675	-206.28956055240965	-2.632529036082654	5.80965042266579
-68.23261262353208	-207.24603960850524	-2.861299849372361	5.634323931950501
-68.50919892679327	-208.19507180432694	-3.0040909867428875	5.569137996781416
-68.43366829137872	-209.18147570732506	-3.143737054808591	5.6337398812164174
-68.3840762693983	-210.17464760685027	-3.1794676579685124	5.573432849194174
-68.7167668627788	-211.10835640717883	-3.078639443090483	5.407863376993015
-68.95823180363489	-212.04442190403728	-3.3197624464136593	5.461774773484288
-69.27459723472084	-212.98064002635374	-3.474795918419025	5.666246772287748
-69.5419555235674	-213.9432165851645	-3.517864605999678	5.6940095939440045
-69.51895611231271	-214.92919982084473	-3.639342542611064	5.475342345048072
-69.42452601133091	-215.90947496711533	-3.8255782800953857	5.621025498426806
-69.49663305495197	-216.86964069279475	-4.086406682813929	6.022306084033623
-69.74138259851469	-217.80741998398625	-4.334945661803197	6.381958455715433
-69.98501945651961	-218.7547951890371	-4.558628456343513	6.217794263556633
-70.21827262302735	-219.71699360430034	-4.709075154229601	5.6735863818887164
-70.33167284947152	-220.70698593667836	-4.7128654029595785	5.30466731775837
-70.4222138513546	-221.70019643548707	-4.780517173426036	5.1415978118048615
-70.47145789767072	-222.69386640753677	-4.902262076298584	4.964073848336616
-70.57570614020317	-223.6843829799027	-4.964916520980068	4.8085034846104096
-70.85242172926186	-224.6333117917661	-5.066841733668412	4.945886820498327
-71.05451708838135	-225.5938695574687	-5.201809626200572	5.204491276957078
-71.25923459871356	-226.55105191976503	-5.1525479514033545	5.360370798181885
-71.4977252208049	-227.50078048730072	-4.963747524906135	5.285009231468844
-71.5684909308784	-228.48289351068024	-4.818877623156692	5.12788855011679
-71.63095519113477	-229.47209071618826	-4.808342333519818	5.011334944641009
-71.74909745367849	-230.4579654612579	-4.921676312323499	5.00831384094229
-71.7927270545754	-231.44900527179288	-4.953803366231137	5.1209621020018545
-72.00949336952719	-232.38798575752963	-4.895634684040456	5.239697613563427
-72.44915582539014	-233.27454603568643	-4.9106816980157015	5.294455080128155
-72.59825093407478	-234.2394816941791	-4.882340531406173	4.759685614390204
-72.51284604627463	-235.23050526105487	-4.780333848807808	4.836852571858593
-72.52919632636781	-236.2264713332229	-4.7826011396271895	4.9072064673655795
-72.78132251651867	-237.18800489179597	-4.797602763876647	4.920586884875178
-73.16918325280395	-238.10311399302506	-4.74198096666114	4.863610120153648
-73.36093686370965	-239.07755133326896	-4.635502905901903	4.855578856882133
-73.66515126021406	-240.0008388622017	-4.475956068248089	4.68403512040822
-73.53748122020161	-240.98531729259074	-4.389772751226024	4.513780623985197
-73.56221153357869	-241.9527203291754	-4.200861633152636	4.499538646851373
-73.96770954422551	-242.8629132586979	-4.263539898730364	4.3993407073436535
-74.125484196385	-243.84559742934667	-4.179486012565482	4.477266734049977
-74.59093139962748	-244.7259461917757	-4.083242996557878	4.760245206133825
-74.7531693714494	-245.69912364899952	-3.956488679716349	4.552397865213721
-74.82651335999765	-246.69419647158514	-3.865394887610863	4.563161338264711
-75.05619156778194	-247.6369862231937	-3.6292540014501844	4.604799851611456
-75.41386380293243	-248.5643205709168	-3.6427422985569042	4.288514348881046
-75.56048458060393	-249.5494329845424	-3.6756943344257764	4.16996841150146
-75.92181567031096	-250.45244420266448	-3.861983657205691	4.23823791796949
-76.16911698712599	-251.40486031088827	-3.8008147423767227	4.508777854761618
-76.44420747790006	-252.36343136112438	-3.7092956000534034	4.462231506133416
-76.66330418674198	-253.33001266080686	-3.5659314396675543	4.357652365744599
-77.02597813104802	-254.23653379035858	-3.3712658523846035	4.441073628444429
-77.32843256619131	-255.12531942474124	-3.053975066339528	4.345443692646849
-77.36120385334432	-256.0628015105667	-2.750550104881946	4.102773365003931
-77.56955254263039	-256.9995258150564	-2.562176539701016	4.055665259353386
-77.8400281737541	-257.92996406728287	-2.3263817704397973	4.254742594030345
-78.17480287563053	-258.84425800636217	-2.1195151406531036	4.29947472669498
-78.35782057013165	-259.79042064920907	-1.919434311811535	4.040202121106487
-78.545624536125	-260.75248943072614	-1.7638242071153414	4.100568067915397
-78.79538723028877	-261.71449001419114	-1.6442051260278043	4.346777130392598
-79.13684718249776	-262.6432060630946	-1.6195915326164152	4.3383040562347555
-79.39456597696325	-263.5864179880628	-1.5632095481921315	4.12279807356887
-79.64868594098466	-264.5351722234386	-1.4613932445562563	4.083302731498731
-79.81730840933886	-265.47946286645447	-1.3321133939831897	4.505484403644062
-79.94737807131939	-266.4089567464375	-1.097039639438753	4.607230838735044
-80.29392886353276	-267.30300675641575	-0.8278275873838896	4.412882363875985
-80.55369853598374	-268.22973890586064	-0.5493311806837192	4.541765953222905
-80.83433561375786	-269.1364950829215	-0.23128209076195042	4.74984244248607
-81.04515228972446	-270.0425867654598	0.0679193096667865	4.786642068825561
-80.51183052425839	-274.1063313181867	0.2700265952648273	5.365923333215811
-80.52610066022017	-273.05996670906234	0.29435579318287663	5.360349498785106
-80.54037079618202	-272.0136020999388	0.31868499110092596	5.526071913631805
-80.5546409321438	-270.9672374908144	0.343014189018976	5.438048919621732
-80.5689110681056	-269.92087288168995	0.3673433869370256	5.411027678127802
-80.58318120406739	-268.8745082725655	0.3916725848550749	5.520534456447727
-80.59752389344811	-267.8524120353296	0.41851207209785135	5.473724230075523
-80.6170022178187	-268.5481328444869	0.6230403558201788	5.333667516324381
-80.74479952420268	-269.2169704741327	0.368367586483946	5.336333984836585
-80.90202200979728	-269.80578104788646	0.025636488639948014	5.441354396134136
-80.98447797223884	-270.224697649942	0.10043610028540195	5.492583781892162
-81.06693364800293	-270.6436213063836	0.17523680156888227	5.550388562199269
-81.12576739368298	-271.64381897118204	0.339822544636719	5.551414737513115
-81.18325714059047	-272.677088935785	0.5095167181129872	5.599337153392491
-81.24074688749799	-273.7103589003888	0.6792108915892543	5.538195151654934
-81.29823663440557	-274.7436288649919	0.8489050650655215	5.490615368510572
-81.35572638131309	-275.77689882959555	1.0185992385417912	5.60246485018217
-81.4132161282206	-276.81016879419946	1.188293412018062	5.613224375570286
-81.47070587512817	-277.8434387588026	1.3579875854943249	5.510437039487945
-81.52819562203565	-278.8767087234061	1.527681758970592	5.735517475185597
-81.58568536894322	-279.90997868801	1.6973759324468618	5.857825669544468
-81.64317511585078	-280.9432486526134	1.8670701059231327	5.83788644903231
-81.70066486275826	-281.97651861721675	2.036764279399399	5.614322943086553
-81.75928456458998	-283.00152673474184	2.2054639704732386	5.63859003896158
-81.89907653489676	-283.43303076210566	2.302723296238471	5.773917509727237
-82.03924076778858	-283.8618129317362	2.3996549907134574	5.849522027044118
-82.20580199835396	-284.6367139454852	2.5936661466646895	5.851825488058832
-82.4441199862124	-285.5562425778581	2.904015478063589	5.8243696954384925
-82.61143935076268	-286.4896109952993	3.3354120853586866	5.951006122098736
-82.78013760299385	-287.4697414067517	3.6327626530782298	5.995622817180116
-83.01288221830293	-288.4740701745112	3.8152274795216448	5.9506543516438954
-83.15964834538751	-289.4757895149351	4.0672198261096035	5.872574756536469
-83.27388820005794	-290.42115569613827	4.493747412052703	5.616478517497414
-83.3538389798608	-291.4111559653998	4.808680308152173	5.485404211023618
-83.494051351209	-292.41632989291764	5.066147467284769	5.63300779609997
-83.66618373962574	-293.41541334672064	5.3326374286989635	5.795583153601234
-83.73207178364876	-294.415550254125	5.633681681072032	5.928218938695295
-83.7344915096462	-295.4277465621371	5.906162871802685	5.96160781840523
-83.76651696988228	-296.4479653650975	6.1431270327064	6.02297390040871
-83.92809321655798	-297.4697896707195	6.30069854023076	6.073087755619998
-84.13117596769376	-298.4811327563966	6.485411898055946	6.285164297253934
-84.27295808074187	-299.48361755830194	6.755715851899336	6.196439122609328
-84.44094373784382	-300.48821875818936	7.004148640787669	6.087542075854484
-84.49332915587632	-301.4953330951297	7.283576859026239	5.986510396936821
-84.48704635613386	-302.4681360037519	7.671542095960029	6.149720208247552
-84.52521933334252	-303.4950271626059	7.868878902140481	6.1583052028145895
-84.46398464906753	-304.4837994598824	8.207951722624788	6.139841581232353
-84.56637244611805	-305.466546140916	8.557333601062004	6.097186014854043
-84.53729466283305	-306.41881750375956	8.99291618907904	6.084970087351213
-84.63212295880763	-307.39347262257206	9.364260067762658	6.126175329819528
-84.56545754058517	-308.3408950983917	9.805841803791377	6.115421918116888
-84.62135927853697	-309.3146503687117	10.186097758083317	5.999492870855962
-84.69775467931467	-310.31888858217474	10.47626454577168	6.008614181643245
-84.69380592744245	-311.3325217202649	10.743672898694625	5.999658163882258
-84.65299187879741	-312.34754034650996	10.998373248646136	5.961984812918693
-84.61250829942514	-313.3286936686035	11.360179946152773	6.1134429777124515
-84.6879738420682	-314.32602820281153	11.665372998358121	6.055637253797067
-84.7524559678901	-315.35543068814485	11.839531149077379	5.9699228609589845
-84.91706805723419	-316.35588243097004	12.081292865746848	5.786539602050101
-84.97773144244407	-317.3178102732722	12.491866798471497	5.3638647032316635
-85.02208129711302	-318.2942276605373	12.868841512576003	5.494826536574282
-85.03296612768197	-319.2990672022865	13.159227147058408	5.552400904201516
-85.10320264401821	-320.31056670471753	13.398326045358484	5.310373192334772
-85.19377901715531	-321.28543794723186	13.720315549378194	5.349802682518336
-85.02021510994095	-322.2912670767798	13.934960310869888	5.513183141554745
-84.94615944692293	-323.314456574982	14.12448474209434	5.747265032989877
-84.93857933865192	-324.32582381504335	14.397207359647076	5.801636229680196
-84.90543885514117	-325.3496085515871	14.61706324550706	5.777227591098415
-84.94085843739833	-326.383517423473	14.769900730657062	5.392022570819844
-85.00932850227082	-327.41612033338424	14.910472918769303	5.23440805407284
-85.01875781213147	-328.42109861807285	15.197517524305663	5.247459515757762
-85.06021509859747	-329.4046506086611	15.543115488805192	5.50171381385565
-85.1530154498652	-330.41442293585385	15.719534472137317	5.597761650618957
-85.226752274697	-331.45350468683404	15.765726798342854	5.455706047554006
-85.2905151881844	-332.469330399615	15.97801368857117	5.1966660656983725
-85.126919864049	-333.441122991107	16.28986884369218	5.057404023747989
-84.81594584503162	-334.3865471347823	16.606012739729284	4.812897489401995
