# Supplementary material for: Closed-Loop Multiscale Computational Model of Human Blood Circulation. Applications to Ballistocardiography
Source: Front Physiol. 2021 Dec 9;12:734311. doi: 10.3389/fphys.2021.734311 (PMC8697684; doi:10.3389/fphys.2021.734311)
Supplement: Supplementary file 1 [file Data_Sheet_1.ZIP › Supplementary Material Article/Data_Systemic_Artery_47.csv]

-61.07931990066266	88.87511050084413	-20.678748095895404	7.633355234007653
-61.40190885910595	87.92433275234471	-20.686905249108435	7.587577817680549
-61.718841720345864	86.9762248823772	-20.782319374015607	7.580472523313194
-62.03195129289217	86.0259875225891	-20.725637972974592	7.537988660699824
-62.40965163568263	85.1026116204571	-20.620707002821437	7.501101414250844
-62.70416263564984	84.14549081479768	-20.63353060578634	7.657849435002462
-63.00610211180851	83.23108214497145	-20.385204721626245	7.7495080655425825
-63.373665030074335	82.33260690230998	-20.138003119798743	7.846497359380226
-63.72867300681213	81.40162989700279	-20.040341778190093	7.988875985040196
-64.00774230404357	80.44179222422713	-19.95101349337998	8.025704029055044
-64.3087414572084	79.48586678466482	-19.89422624002432	8.00674741188878
-64.57755168810941	78.54066289794388	-19.712112186197118	8.005353514960975
-64.88175828581927	77.62601813504382	-19.43590935514401	7.996871773872495
-65.23178324225908	76.7144586465133	-19.20678613826206	8.05709212869141
-65.52536556975627	75.77357660910084	-19.020988584687938	8.101406521732779
-65.86855883966835	74.8448755200643	-18.866862767686026	8.195157734444356
-66.2349755216386	73.91753110746242	-18.74901172645112	8.275992780232325
-66.60675984862365	72.99921741277103	-18.59184073427673	8.292502085865397
-66.98087033601351	72.09601655966348	-18.363424162473507	8.206708719230342
-67.35120032784428	71.20332701228595	-18.09238516605318	7.855242779300098
-67.79587240001122	70.35891111148963	-17.793250060141837	7.559462969066465
-68.19832629228345	69.51130211738923	-17.459788055705896	7.464235306962455
-68.61790714007684	68.669759354521	-17.157568235257063	7.402101503098498
-69.20878360438131	67.9098087986883	-16.88289130913633	7.174729882571192
-69.79798079016645	67.17724681987879	-16.531156745468973	6.8012829397983285
-70.33534039852526	66.42688036605324	-16.14082629068972	6.426502355526838
-70.75598241628563	65.6156462473224	-15.735073849920548	6.361368149330492
-71.1654350140128	64.79646745647881	-15.350701079928053	6.1020942977875805
-71.75099552374583	64.03147209165326	-15.0754383628067	5.9845756038216145
-72.36333411414411	63.268757988420006	-14.854822003991064	5.744530853711979
-72.96197347767107	62.52800957529685	-14.570650657154854	5.752632744619314
-73.3754097217258	61.68531973809921	-14.228048638465495	5.75069028693165
-73.79213952438299	60.80702591237396	-13.990340730127876	5.725272909719983
-74.26745595232788	59.97877737361608	-13.703812589990259	5.761516592067498
-74.52965041016067	59.03766652577797	-13.479273220977719	5.9912802038849415
-74.78617966746404	58.09060115168183	-13.265991797388407	6.261855305101847
-75.10292305362658	57.153729034704185	-13.092743249119499	6.38055008846054
-75.4741932693959	56.239186701169636	-12.929776069232798	6.506666158336458
-75.96078718901578	55.42486245562386	-12.604493848557327	6.644928759510558
-76.39895479932133	54.53722578571053	-12.44215374124115	6.827805452188121
-76.92804827428992	53.72440494275499	-12.187752993951952	6.86596557437993
-77.29502758703772	52.85155009592115	-11.859110218684924	6.874315066813134
-77.64108962958353	51.93555914481738	-11.639418620434043	6.882637093957587
-78.08645187687853	51.08153231716237	-11.356921735097977	6.969544328904099
-78.42085111417889	50.18466981128006	-11.05736904670663	6.836131531602818
-78.69217396455237	49.28291440947573	-10.70873162673272	6.720762334199353
-79.01017646688504	48.37435229742241	-10.423357180849226	6.588640516071967
-79.29537681789925	47.46624832918542	-10.10341161910708	6.5714911671220335
-79.55621528119417	46.54601964998944	-9.796713568464101	6.608335930506744
-79.83263641085622	45.623201465902795	-9.51227859123286	6.421606060231851
-80.16593827332245	44.739815464388016	-9.176833543523696	6.377632749970229
-80.64650857723146	43.90857985819183	-8.90021763449532	6.408496229650796
-80.97142772075483	43.00881721596891	-8.63375584495984	6.414380660329697
-81.2553012062639	42.066174012146625	-8.469271531099137	6.401327500911249
-81.69281257951882	41.180359170615134	-8.33924628728029	6.319042542493386
-82.05813869389098	40.30258492604394	-8.058962335452959	6.561524228621679
-82.34349137632456	39.396338568122665	-7.738245499623858	6.554652063595555
-82.59513485713384	38.453523071881826	-7.512132212318702	6.458630411620007
-82.8550935819435	37.49580029755278	-7.369245058449944	6.272228392713437
-82.93687787673679	36.527615984462194	-7.210089250472479	5.893963907933588
-82.8313328705677	35.55599454861022	-6.991518575436154	5.848136866980229
-82.81758664211506	34.59244076757097	-6.736409377263512	5.602500035378204
-82.97884310345864	33.65150432868839	-6.4372845806515295	5.3945106879635745
-83.20130752821012	32.73628095431514	-6.098225850890371	5.2724640585978895
-83.23969089183491	31.80320613569329	-5.810212446473149	5.449004902724897
-83.22615528080327	30.850675951641925	-5.591763632726535	5.734216825672587
-83.47674902439876	29.89976807370198	-5.4198157733490495	5.538722612979217
-83.7862318290939	28.96291378022167	-5.289056419966805	5.507362555118909
-84.05161305092393	28.062640058655994	-5.034262671077387	5.361434027299882
-84.07773310161508	27.115412322338724	-4.736314385284271	5.18110384571568
-84.2642297460985	26.161428142267656	-4.512452111171376	5.235643972842636
-84.41397304683305	25.24627382097113	-4.190079786898864	5.2945799077104345
-84.29864010584447	24.338222751765016	-3.8162089153344154	5.272022341519393
-84.34085386896368	23.34960582618627	-3.6706154471723798	4.988529841156535
-84.29450543610496	22.360827669637313	-3.5313619407686607	5.230609666468417
-84.4267920104733	21.394368204030545	-3.341488881021125	5.518436717115106
-84.45739252353803	20.49251237588883	-2.927180589901774	5.599781295487557
-84.72500554107205	19.547425136611423	-2.7644446413716324	5.652058182376692
-84.65238584816953	18.59120164099481	-2.487989894239194	5.484554361671572
-84.66564421018128	17.655856486343822	-2.137073898286464	5.24975275554921
-84.93481777680118	16.754035328158594	-1.7915889606366886	5.041992054533053
-85.083965354205	15.910025441858535	-1.2712080611697454	5.1148060162662485
-85.28254523506887	15.014470226952987	-0.8732952702844622	5.23197699383732
-85.53761445630444	14.061001019951151	-0.696575426057256	5.401692484138626
-85.75949641574705	13.135753260548737	-0.38195817619541056	5.316517234415862
-85.95412776854609	12.259524903296834	0.06332968924370694	5.260817880781938
-86.0632848026951	11.42061081321376	0.5977882740608116	5.020803156652644
-86.14482538905483	10.460544044429017	0.8444736197091223	5.085452919093037
-86.16413685737295	9.5269681599815	1.2029100026175845	5.140909479860791
-86.26712294555361	8.573009550796536	1.4798779862159848	5.193931329488563
-86.53802944954613	7.640559225326437	1.718837598130457	5.468729449131655
-86.75420168585251	6.716055287925066	2.037016572621741	5.622559113674266
-87.01387391506852	5.79282981931028	2.3284892989774524	5.5186005751668095
-87.34445675118252	4.894506759889369	2.629916634277062	5.523529505637424
-87.66529448413509	4.0142787745509	2.989167627717533	5.32238287746442
-87.8526427319517	3.108263691254022	3.368839581040242	5.124860663678214
-87.9938677443517	2.1895775875730306	3.746187541451678	5.041748550526879
-88.25165882317278	1.2920597884419516	4.102357444268018	5.176084653794866
-88.41686826997635	0.3662788820939431	4.427881393508899	5.299913807426631
-88.58677187589787	-0.5378598310274217	4.813638722699218	5.526208119401068
-88.75608978688757	-1.41947228006972	5.25555160136396	5.51650946102509
-88.77188336329505	-2.335939981391577	5.647288296471162	5.5216302090466725
-88.74978747666641	-3.2775444669692964	5.989552937450178	5.53963714292899
-88.86085075936931	-4.205074654442818	6.343989379089551	5.496200154645199
-89.0249665460066	-5.101942705796266	6.757216140027559	5.262980942669128
-89.22410752899322	-5.996557762133919	7.133362556774184	5.127215123075296
-89.43477756671193	-6.942704534834723	7.339075026337354	5.212297241460707
-89.56787077439071	-7.915206127218118	7.5005183953969885	5.435548528593239
-89.77238999245554	-8.847664455634442	7.755180955764985	5.442674958711999
-89.78366795416478	-9.760734690432585	8.157262500315	5.438377023573883
-89.87918582341432	-10.662911563530221	8.513429023744395	5.265169857157108
-90.1995370670762	-11.59765002552051	8.658357699869784	5.161081484220678
-90.40026689149441	-12.555331872341092	8.867753728898876	5.255962826980311
-90.6052153449219	-13.52039509649156	9.004284891762019	5.08241412908585
-90.7719649034114	-14.428394955379455	9.385052772362497	4.944414885193179
-90.74518237449294	-15.338507524198468	9.800896581536723	5.020418107786887
-90.61109521392395	-16.2323068337936	10.230908808712758	5.101791019947932
-90.72925717919694	-17.11757480197158	10.677201080064057	5.253495463716296
-90.99983175948344	-18.031031101866905	10.991244951118201	5.432991465500738
-91.13278395204959	-18.984165922200365	11.273736816091631	5.339536148643721
-91.4313799095071	-19.925634291863698	11.448329347253848	5.0953021270272245
-91.51177967111627	-20.879704116147458	11.723090167796322	5.177222021897911
-91.47773017849326	-21.739375199023517	12.232793631350178	5.310184553643365
-91.72465416507603	-22.64241873766174	12.567658132238055	5.2737182796556485
-91.84480567754704	-23.61789320796844	12.756756905570631	5.003793444888222
-92.08715232406978	-24.577831291230805	12.906079600820583	4.977303116036476
-92.3473364849967	-25.492241016623673	13.214046112470271	5.032135692580173
-92.48218393914047	-26.407859581696403	13.597174216278683	5.211251640078199
-92.76731225315011	-27.32746496540367	13.854563363646813	5.333097160680736
-92.97249909773043	-28.28933131331058	13.99665578856122	5.506094407018152
-92.75191652364312	-29.208983176330655	14.214903088601504	5.44264971074876
-92.46943013858628	-30.1203710836732	14.498311422522914	5.392902488728087
-92.56951464890213	-31.045017820018575	14.774094403180936	5.438759045571727
-92.88264204897234	-31.96349758258236	15.018646703393324	5.396137085555097
-93.36537434159018	-32.80253096207941	15.248715694356912	4.954295264443989
-93.74469810061747	-33.683750698782596	15.475086099978387	4.633605989127153
-94.1221130272495	-34.565870926485786	15.724728056664533	4.464752321684181
-94.55298399698981	-35.41678894528442	16.02552753065145	4.407039862661581
-94.99659068271033	-36.266322742765645	16.304920880522587	4.4486277533814125
-95.39561199898516	-37.131945243071726	16.578570008897316	4.34674697965494
-95.79484252363468	-37.96898894323885	16.918387596818803	4.306848676797315
-96.24837071342704	-38.79165077660296	17.2174917791627	4.353169277949542
-96.5258513757664	-39.72262878790647	17.454420731635288	4.458176261773857
-96.83005917245063	-40.64412673343797	17.69367777691561	4.539197621795482
-97.15478847532368	-41.55798071960193	17.921777286169657	4.805897793706383
-97.4012648368205	-42.48201790031792	18.200397311293447	5.104526504121962
-97.79967318204433	-43.38028725741723	18.312276634507107	5.057546200494195
-98.18363166063732	-44.29374007281006	18.235880682754505	4.826355170652871
-98.39635615751149	-45.271846934981646	18.24224001226353	4.642434725186475
-98.68478019367258	-46.23100479279706	18.31251485870281	4.472253718557474
-98.93647422809777	-47.19969509477487	18.373086812106095	4.081077702317659
-99.10025257662656	-48.171369926332815	18.533648145987897	3.973660938631021
-99.15605544767634	-49.13793307412073	18.749173927948497	3.919687711456948
-99.55566464256519	-50.04781596666665	18.835743444105244	4.044295096921249
-99.79081868971495	-50.98507466341202	19.046410097642983	4.175007124444245
-99.6657114236537	-51.97288628779766	19.058321352448566	3.9193867865298584
-100.02518440483131	-52.88973293732165	18.93087189523292	3.635284139313354
-100.39292351540189	-53.7946448339105	18.712241396912404	3.5545289250529932
-100.5831630342376	-54.75201064572967	18.48519469142851	3.6377071077638328
-100.9739343040328	-55.66327396964699	18.35408588858856	3.7919064075965276
-100.88023551697438	-56.636356126897454	18.373992375319492	4.310078339685145
-100.61623162414544	-57.5482141046634	18.659309737514505	4.827538329420725
-100.79049356393539	-58.40599664532015	19.06530872646209	4.853471929190593
-101.19783705851043	-59.28953841131269	19.032970441052985	4.468645367696142
-101.43992043453413	-60.220016691350466	18.790154267947354	4.201602032974385
-101.54781943711954	-61.161484088127345	18.46930357185993	4.121994188193775
-101.9474690325148	-62.03133208096474	18.276996261364868	3.8581519091854344
-102.46977653870587	-62.87534276949234	18.163392038077124	3.694378737660719
-102.78085838083963	-63.78630427947	17.948426931134588	3.4625249314026774
-103.12269185717942	-64.68260398224713	17.67758025820191	3.3240821855693294
-103.44002045055795	-65.612801218591	17.588966451801927	3.233813766347744
-103.80114135013287	-66.54101897206046	17.58910395883306	3.214214115690435
-103.96058811643697	-67.49942862783317	17.542870258390433	3.504483844819427
-104.17818374029869	-68.42816147059614	17.444088643452965	3.857736574912024
-104.66880433533723	-69.28795607417891	17.40646773751948	3.746331622522332
-105.02579529915963	-70.19912839011891	17.3632477031736	3.6374647434175613
-105.24476456805333	-71.16573294626103	17.27091069763401	3.5302588087138296
-105.55788496942533	-72.10114313798923	17.3795585331612	3.453629281284696
-105.91308679087612	-72.99347347980314	17.66805769322482	3.4369274847821556
-106.17416664237294	-73.9027343896607	17.941293550025918	3.392489035155918
-106.16196401432987	-74.88100415963791	18.102938157813433	3.5904044567206794
-106.19717711497515	-75.82159753510025	18.18832576468172	3.7141109281522007
-106.64898688763049	-76.64665787534278	18.309472332315906	3.353961721660077
-106.55868262306302	-77.56545976933785	18.652735148441273	3.2171936514717347
-106.76791804989955	-78.51786362033432	18.84113147807042	3.345662451110754
-106.89468204821172	-79.48890538507428	18.917206793548438	3.4941474811046067
-106.48111862295934	-80.38285698468566	18.89439829252775	3.314447583522084
-106.71510401739047	-81.29332797914088	18.60493235443705	3.142430739932717
-107.10272553628339	-82.19840236446271	18.455734618736727	3.0174025369322943
-106.95436637290072	-83.1512703822304	18.3847628753433	3.2664699523595866
-106.42642677990445	-83.97316994561967	18.230672489437428	3.6215308344794965
-106.31296538765567	-84.9021348469269	17.99764720651295	3.637072916515911
-106.57653554337088	-85.843487664031	18.003420053278436	3.560823076730927
-106.9271646676871	-86.76037892678457	18.17926501109466	3.4788198075083456
-106.96299230966456	-87.72769197407214	18.239199433719914	3.9451759019144004
-107.02145025466669	-88.71279297519848	18.27222164783968	3.940071252499104
-107.43246530457057	-89.58409472454652	18.39626977101055	3.901592494290448
-107.9250374041297	-90.4418937934188	18.530417249772412	3.859101231029715
-108.28504973627174	-91.36841103841618	18.642348466043067	3.6396914545961763
-108.62735054846071	-92.30367678213884	18.74715550866835	3.201036081309628
-108.76151300861156	-93.25931625475026	18.79361843235701	3.458309685218874
-108.91065452506102	-94.17483217584899	18.76119402085499	3.5041993254498403
