# Supplementary material for: Closed-Loop Multiscale Computational Model of Human Blood Circulation. Applications to Ballistocardiography
Source: Front Physiol. 2021 Dec 9;12:734311. doi: 10.3389/fphys.2021.734311 (PMC8697684; doi:10.3389/fphys.2021.734311)
Supplement: Supplementary file 1 [file Data_Sheet_1.ZIP › Supplementary Material Article/Data_Systemic_Artery_48.csv]

-85.2954391613424	-334.8456818964344	16.53598916190104	4.613788543611266
-85.64373544147513	-335.7790448738939	16.443793265790905	4.509170010072101
-85.72261242891547	-336.7648180841919	16.455135997185053	4.512040587480843
-85.76042439507134	-337.6533561255089	16.875922587276513	4.560144937501888
-86.02336962418929	-338.5744904552899	17.099549979341706	4.641303276591153
-86.31130514334635	-339.5273680503705	17.19539354071236	4.7179954104711825
-86.49634944544185	-340.49681699569715	17.351665250599808	4.7676668456104805
-86.57025162346497	-341.4644994205445	17.59452888301041	4.706054523741348
-86.66247994188934	-342.4373533366271	17.814603354271846	4.406539343609638
-86.78825107154779	-343.4095692033709	18.02399319595943	4.282642031859355
-86.85056311177367	-344.3900563104953	18.21780467102309	4.072732255692855
-86.88945131204378	-345.37807913112306	18.382981726429374	4.287291738660317
-86.95862789197083	-346.36046880449373	18.56373570833006	4.585127644011351
-87.06381873008344	-347.3079077143179	18.85967312472037	4.740404151351108
-87.14940796909916	-348.274855672884	19.07450484449558	4.722618681798019
-87.17018067856705	-349.25759808545945	19.25649757158558	4.443671490216586
-87.1999365730322	-350.24402496316304	19.409241607114513	4.520706299545407
-87.20561472068056	-351.2083616257856	19.63639500429923	4.734946265381055
-87.24683249810471	-352.1679617938543	19.869397474380975	4.902890266941377
-87.3328670195772	-353.15743033352453	19.9677063001579	4.962829550692905
-87.27446769026368	-354.14754229550664	20.052764793145315	4.920844698004564
-87.16278271812928	-355.1378383145473	20.084340882937784	4.427673863972463
-87.05114886551993	-356.12422530991114	20.098940297536007	4.306192299150329
-86.88747893172301	-357.1004831386797	20.184903220312254	4.267227816519371
-86.9096287537023	-358.0991130763113	20.21335331588419	4.253000555202886
-87.03615767384957	-359.08950926036465	20.19715577664016	4.22732469074981
-87.19883677207154	-360.0696036611753	20.208542048008482	4.196466592166411
-87.2053962579844	-361.06694043585554	20.243062986573236	4.232884439073715
-87.28132695285316	-362.0627921834288	20.196000994344548	4.391040409979744
-87.31775827321046	-363.0611764919752	20.22789926537734	4.337359822077566
-87.31496151673578	-364.05872745202225	20.13852159139278	4.193183471433351
-87.36799866616501	-365.05736504735023	20.071191193803944	4.159034306877779
-87.40184065755942	-366.0581977482522	20.042719040211622	4.048140652146973
-87.49509383552919	-367.05408249268237	20.0609155729714	4.069641506955091
-87.42176130636139	-368.0520470634293	20.106074274942134	4.1367423613907865
-87.40725131157421	-369.05033362566064	20.18506932152328	4.214953701988222
-87.46595830274939	-370.0504376974717	20.19782267706065	4.165745344883517
-87.41626963504574	-371.0493370811726	20.136861782020386	4.304161077367342
-87.43683651466293	-372.04459016468434	20.023272872236383	4.397819006885939
-87.45353696252369	-373.04602411915863	20.00953519080479	4.488289036449268
-87.39854410905528	-374.0246328890851	19.80831874871375	4.231446251780157
-87.41511658139402	-375.01757709873414	19.690957777943026	4.086122351250489
-87.56856370479657	-376.0050461531075	19.710787834285917	3.971376578429965
-87.76244104255154	-376.98621220557413	19.731788061205084	3.9207422518237713
-87.78989665302251	-377.96544948078935	19.556812242199857	3.8769398626183142
-87.78121366050704	-378.9607094386255	19.460790796324094	3.888156665300782
-87.881605431496	-379.9498545141873	19.351224652883754	4.001896210865857
-87.97320066169404	-380.93966813773295	19.223583924698662	4.0135271555130725
-88.0295231773901	-381.9241938729147	19.06113366838675	3.9022594891026765
-87.84317991223196	-382.88667178588406	19.057408733623156	4.041831954943636
-87.78565401980828	-383.8529820754375	19.177506859320903	4.17940017979231
-88.07628768164258	-384.78849142224976	19.272000102532775	4.047545454189996
-88.19784620730456	-385.75798749581605	19.31076178296359	4.253460106379901
-88.21586648591412	-386.75636394655015	19.289779691597612	4.215078120439755
-88.29231320477697	-387.74979037376215	19.209153465945683	4.228154630963605
-88.2902870663575	-388.7151834969226	18.986807942724674	4.17556660670637
-88.3323044428164	-389.6749041295715	18.744988077031984	4.247453383586071
-88.37865917172714	-390.6561395136425	18.597939382611433	4.130608744592229
-88.42430690808592	-391.61449362217263	18.371214712323958	4.18460940660213
-88.49730612234546	-392.5654180861682	18.127650354886857	4.118707528432936
-88.55547797096341	-393.5489911690185	18.073142346600967	4.106832487635211
-88.70331482105668	-394.53215983163216	18.08007350003414	3.8828014568472433
-88.70190254906215	-395.53147710483955	18.080485120240112	3.7444258291611594
-88.75670356293126	-396.52361091357676	18.071889724894035	3.655127342545404
-88.86150825229905	-397.50259342787683	17.99993322079521	3.767060431281845
-88.85409116477581	-398.4759747053197	17.894129121084514	3.963539298549349
-89.07254269152591	-399.4306573708009	17.864515177868793	3.866486363197834
-88.97031821801866	-400.4186743857143	17.833812883434252	3.902436881174759
-89.07170099119675	-401.41273493546896	17.82115550825957	3.9131887557898226
-89.20002862701604	-402.4065649185679	17.816519209885747	3.9161005984531188
-89.2512628173829	-403.4049468833735	17.83916301796668	4.018695121965125
-89.15566843478038	-404.3998162609006	17.79531095223178	3.9896579617428625
-89.05280542312288	-405.38268983144496	17.6382197913907	3.8554858118481308
-89.03460143269037	-406.3674952901936	17.477129571416064	3.6220324987910755
-88.90811055429442	-407.3590631211928	17.482979393438995	3.5879883667486387
-88.96000130851908	-408.3558205577917	17.41791102371897	3.618398760926158
-88.83485854499973	-409.3481989502984	17.466415056893872	3.5161878969298805
-88.73947548012278	-410.34339509222906	17.518888899407454	3.6372894358178733
-88.48909256099925	-411.2947010461495	17.70214187992031	3.634594220948932
-88.21501485285542	-412.25674487172694	17.705302535306743	3.6454078874824916
-88.08866590191383	-413.2492285863718	17.669982333317844	3.69375831213208
-87.9988038237193	-414.24608249019207	17.679461966659353	3.6080551723041685
-87.69380513936186	-415.1959122853508	17.734667378872608	3.819406836807227
-87.51514915005761	-416.1409886058976	17.99513973685801	4.197553560943093
-87.3791294324381	-417.0991269154746	18.2532949573252	4.2565621558255575
-87.23761602779658	-418.0762468633051	18.417306769879566	4.134189698245124
-87.19899402331946	-419.0678591461866	18.538389420331985	3.8493988255890104
-86.95070678177248	-420.0259362420422	18.627205626066345	3.7734826157655896
-86.75588233139574	-420.9870756332578	18.80967492459308	3.635585788513723
-86.4494330497877	-421.92899222231057	18.849962965534466	3.5706044248448987
-86.19243873464147	-422.89325919569706	18.866626418387007	3.524762464507134
-86.01239337345845	-423.8762102065105	18.93226041635436	3.595595363702123
-85.81088957775093	-424.85122165339703	19.045058030979973	3.7590435670762172
-85.5731051213949	-425.817420192579	19.156665753028953	3.842008864616192
-85.1858110499738	-426.7296825278368	19.2397572752076	3.9020976575638135
-84.84632396805605	-427.6624833490697	19.301773140680908	3.9278977734572447
-84.54501375531362	-428.61410840972053	19.356485575290876	3.8296618545909515
-84.1995901340143	-429.5476722520633	19.341545885653577	3.754445544338845
-84.0933341617226	-430.51051168875705	19.326590272981004	3.6356525577277847
-83.97838940540487	-431.4651411107702	19.441609588827234	3.642882762969614
-83.67554655214376	-432.40335315482514	19.572996730333763	3.6428309651857327
-83.44712962448243	-433.37544093334526	19.57907181790979	3.6697865761934065
-83.23817371566008	-434.35388531715836	19.51962167905961	3.6148243411434
-82.98333179753567	-435.31850972160817	19.429422808897144	3.268494966674753
-82.68976238199699	-436.26995931066233	19.359746113448416	3.421415531368481
-82.42350741012045	-437.2209859888221	19.461274569000125	3.459679483937915
-82.2605772105882	-438.18972926360345	19.599079251331037	3.4826811420715287
-82.12756622700837	-439.179653089661	19.535847939321286	3.592469669269342
-81.97495986773421	-440.1669574883683	19.456926408740763	3.796123136942686
-81.77311017860615	-441.14723171396173	19.403097087148176	3.782021310145431
-81.59509623147977	-442.1297549825851	19.391803079322862	3.922113007592787
-81.56650939126675	-443.1289641821681	19.435770894527586	3.8123052232965464
-81.59286540614677	-444.12975613982246	19.44922941872827	3.7329662775047057
-81.54012705089191	-445.124203667537	19.54617240142004	3.8307495437975794
-81.46745250786677	-446.108697302536	19.70516136996663	3.794647673798874
-81.36616841294759	-447.10440447468477	19.710190453627124	3.8261342176465343
-81.17386309316156	-448.08666225765216	19.725216173649923	3.9313962653655263
-81.086582904576	-449.07932932205347	19.63542855232291	4.037817148517336
-80.99529306550258	-450.0610018102961	19.466301218273127	4.181575252381531
-80.88840783513602	-451.056713026098	19.496457459246766	4.139370815301327
-80.79330534559959	-452.0542488182389	19.465349076587316	4.267665934521411
-80.66394300815992	-453.035396330035	19.497921976934443	4.393758626223014
-79.96586183099828	-453.8512176392096	19.534448659077643	3.3284372094276287
-79.1562612961292	-454.4434339784504	19.464302338868155	2.98428407206756
-78.5367033934491	-455.23490374532025	19.427664127909573	2.7786320891837835
-77.93694460579039	-456.04561695818666	19.443293877684365	2.562936166364123
-77.43865343584304	-456.9110966411619	19.363243804978442	2.38739872770457
-77.3852465409118	-457.8964156449158	19.225750515223684	2.669772477451143
-77.37868369811457	-458.8946009367319	19.22470518776571	2.396242286667092
-77.17950571211176	-459.774186155805	19.636476289608286	2.430758226352653
-76.92954780034827	-460.7284911663398	19.727648549087075	2.6752268640991645
-76.80064041501234	-461.72347778379975	19.716277584127063	2.5926917660428628
-76.67366308821278	-462.68509375321554	19.960554481683392	2.752769545763754
-76.45498532214148	-463.6332175018972	20.21839578695319	2.6068635865140286
-76.1207107417536	-464.57220842937863	20.326083936710383	2.388321746841324
-75.75378457350907	-465.4911614758832	20.15892622173143	2.523186228968795
-75.41079689875649	-466.4328532542257	20.109838655343196	2.633640041694008
-75.37168006218629	-467.4304415980794	20.101729276757425	2.553805965196404
-75.33086030639096	-468.43550817321113	20.10368199429039	2.4792698954454813
-75.04887787893591	-469.3846998287011	20.237934469744317	2.4674395465997265
-74.61575626442739	-470.2864567800577	20.32964819162812	2.726507467766709
-74.5300377554836	-471.2352748627987	20.57830952065554	3.1099268984573074
-74.712637587489	-472.19820204840033	20.56508209475704	2.864123230483955
-74.43569391553446	-473.1145410093964	20.659370398709132	2.7898654285288065
-74.1627957064026	-474.07127638824954	20.77372241607882	2.6838924052075477
-73.78011633123889	-474.97315145748394	20.965120306941984	2.9844408209570488
-73.69612856192494	-475.94663935338076	21.069540214813987	3.2404183009208913
-73.3814265364659	-476.8322803165729	21.26329883853705	3.0273601791802527
-73.02514795262232	-477.73630441627785	21.221848139659066	3.0447464466905005
-72.91344960666562	-478.70516038447334	21.26518081908131	2.7863703076136948
-72.60806992599983	-479.6186604947445	21.354390612137458	2.390706750264484
-72.16923863936448	-480.5202948381836	21.360453006172893	2.438504210617572
-71.79177991037038	-481.4476950086664	21.439046975735078	2.396111478474831
-71.52115425107303	-482.41091128770574	21.500044163997728	2.71254810692181
-71.23355746933338	-483.3631554702841	21.60488450009304	2.6038254447798277
-71.05548004063849	-484.318567542347	21.811859856830825	2.6248983279960445
-70.75949316955466	-485.23478652694814	21.975494063265618	2.560852060885854
-70.36612879444849	-486.14948074591786	22.06073221260638	2.6312890738412533
-70.04363461500147	-487.09937530388214	22.13222413615176	2.7456731419852134
-69.87401588418635	-488.06052037597277	22.252310040682552	2.7555596123369495
-69.74390130876235	-489.0216381083992	22.352561922987842	2.893966763576879
-69.25563403082167	-489.8689189951191	22.38037075959774	3.1701834215190967
-68.8107339148377	-490.7079126582513	22.395703853129312	3.1724757960487318
-68.68853490983902	-491.69890118588285	22.368806438856467	3.17389558378249
-68.46445685646457	-492.6713369454257	22.412146312087025	3.003721695681214
-68.24932460269079	-493.6393742094425	22.565504571799146	2.6828244484421258
-68.14329252171838	-494.6114429533506	22.660800247277326	2.648557184140059
-68.20579481360865	-495.5568187822744	22.921353094948206	2.4935726337569957
-67.89564735596542	-496.4329961050947	23.19930855249244	2.5705122207280144
-67.4067584882124	-497.2531143878493	23.235766543813867	2.8223219764383285
-67.43589543747606	-498.23752708860803	23.14315797130163	3.0078617811299524
-67.36402128545598	-499.1867734705378	23.351099166031908	2.9819994450153806
-67.05207641579348	-500.0476431801793	23.67601701900685	2.700944933734957
-66.77833183809824	-500.9995938783491	23.587990986088773	2.4603923873558102
-66.61283840232599	-501.98006001290537	23.7107210114404	2.522895732350073
-66.36291620056174	-502.94925073773084	23.69624700049826	2.554883269855593
-66.32247625151184	-503.94329682075556	23.565524408817083	2.556817239914928
-66.2220944251763	-504.9120815959656	23.32332106909692	2.229523396066152
-65.99405321532292	-505.8867087048351	23.282652984665187	2.2523923662790786
-65.62034601771776	-506.8178540348926	23.366486952294846	2.5487344132346434
-65.21897705533681	-507.7322850684672	23.419022397911387	2.477436939061467
-65.00009379305251	-508.6654461843362	23.714546494209824	2.4975276668452477
-64.64625762493817	-509.60068557676874	23.80672414329895	2.6972329641209107
-64.49567182686651	-510.5658916327769	24.014222716243697	2.890244536468829
-64.61611314688639	-511.55090718393825	24.04541645779472	2.6095490508052706
-64.52233093441245	-512.4931528287885	23.83606671870539	2.497705604237577
-63.960511281076926	-513.2916816846954	23.968038547657876	2.2480607053522053
-63.97562547926107	-514.2707603274604	24.15332194577851	2.408403460701669
-63.692389567731944	-515.208148629388	24.3559100121919	2.482705770647577
-63.32425416955666	-516.0956790822212	24.660536681386038	2.4807995373047627
-63.02209062284445	-517.0205580581429	24.923521184896053	2.7308224147410045
-62.607710047378454	-517.9193756112909	25.116116499977775	3.0832319603826828
-62.24824970408377	-518.8336475249079	25.33220596179056	3.1631152338962503
-62.111038819143324	-519.771043343013	25.53919051937334	2.8300238505809783
-62.4175336057709	-520.6895911482837	25.289453630895743	2.4966261339949063
-62.436851787414625	-521.6734040774852	25.41355584977977	2.4082070929214674
-62.09987089409315	-522.6192176799722	25.412704014425387	2.2859780256661826
-61.788336303370016	-523.5781651244671	25.411799296782586	2.6924853073073045
-61.535928791545054	-524.5431451179837	25.443174188664315	2.771034625793276
-61.79184736513854	-525.5108231545884	25.41911883653995	3.0225482047390395
-61.74857698476688	-526.5092740299692	25.474337957863867	2.9273996244145097
-61.49083619051076	-527.4814333560113	25.525708629148426	2.7790929257354673
-61.405729713738445	-528.4757298066114	25.635135422793294	2.669484047415902
-61.54370117018296	-529.4443203760046	25.870756523156725	2.2640590744308704
-61.52347654004927	-530.4311199215556	26.024004835336505	2.3525746758533246
-61.04896514477129	-531.2542979330741	26.29931173852907	2.651106952839797
-60.69981336506247	-532.1367478413626	26.59705958187766	2.8508341546417832
-60.714211430627344	-533.0891521045303	26.868177386313302	2.6673792708291013
-60.35437208300036	-533.9868341449878	27.02639101514899	2.6243417350789846
-60.01261778476936	-534.9234619536356	27.128863012458236	2.421136347270903
-59.85822936307275	-535.9057768405381	27.263371133619188	2.338542443256719
-59.855518351808755	-536.907705348887	27.356865680148395	2.614357551258094
-59.86291575548921	-537.9017656675564	27.500921631684417	2.9586140109381693
-59.63759243191445	-538.8628185248532	27.614086169627186	2.335078784256948
-59.68802211301054	-539.8299336452758	27.76802188463891	2.221378754231408
-59.522119105881515	-540.7524241748366	28.019586029451908	2.3618750314656545
-59.22379228179514	-541.6355931790325	27.837298440201092	2.0161496114082125
-59.029988696340375	-542.5802146873519	27.824695798152355	1.996225959149879
-59.02014185312454	-543.568602223852	27.932941107759124	2.328770297024561
-58.79777498789786	-544.5123296985818	28.048824771558085	2.480047220304759
-58.98208593772727	-545.4052210049911	28.18849437319784	2.669792269029221
-59.045271458077664	-546.3248037769087	28.319233397471265	2.801402051644779
-58.77140688138113	-547.2637259109885	28.49407681240707	2.4566760154265572
-58.59024775103643	-548.2227367783983	28.701648753926996	2.3244921173197537
-58.34630854931038	-549.1755339891446	28.73157219194444	2.4577175415665407
-58.09723527109394	-550.140761419191	28.686103215173613	2.6497952130308016
-57.824476739051434	-551.0945638960061	28.748248960019634	2.6460050905252683
-57.83113060694937	-552.0174321230116	28.901747465081694	2.589184557228137
-57.97912199150022	-552.9733670679507	29.022160696980542	2.505351240727229
-57.758105275045146	-553.9259886964056	29.10977128221832	2.5799851099663953
-57.38317477663922	-554.8541847920152	29.200093544051565	2.6420421302715194
-57.09505348174693	-555.797857607619	29.352458701060186	2.706363315495116
-56.91653373719019	-556.7534766537	29.578116076543008	2.878863297834803
-57.019918299854744	-557.7003961036353	29.756314929195423	2.505890131198935
-57.07743349918209	-558.6038223097856	29.87942785136606	2.319317934494217
-56.6826856330135	-559.4966303896538	29.75599908528394	2.5744832634239625
-56.37989748612093	-560.4081442338774	29.615567765391116	2.1470880476522596
-56.270835913941426	-561.404487326963	29.692550015056597	2.359354483671815
-56.183174555465285	-562.3993636749304	29.774157373004666	2.654619046750009
-56.19143960962762	-563.3637597940279	30.02335254323158	2.66368993021721
-56.10626840170367	-564.3156460777785	30.234114919021284	2.52473468642944
-56.123700930035874	-565.2518607071796	30.40080511601926	2.681929734618385
-56.22219300400524	-566.1127612577498	30.79429103118494	2.7015602348315215
-55.975715210563386	-566.9909843538449	31.037850213584797	2.677728073409479
-55.810181435365294	-567.9680531123548	30.98213565690721	2.7984459239415393
-55.50643690954025	-568.9134641631948	31.094146994211716	2.7913327062285593
-55.16841043666086	-569.8492103326355	31.126656405402066	2.9392125551316215
-55.12743073705424	-570.8432528580498	31.1213032160128	2.453257405574309
-55.21275172071656	-571.8394013694409	31.121343516389256	2.5451834581487067
-55.04535906931544	-572.8251639135133	31.136754472535923	2.9596172183490776
-54.76701275434072	-573.7849335808669	31.113924080737384	3.085548903157675
-54.729211857918955	-574.7551715802102	31.04293819693806	2.3763979936662905
-54.9013040779925	-575.7169621380626	31.21122062403801	2.0209841847028747
-54.81270424656674	-576.7028312074548	31.367321146583098	2.2779581836801324
-54.73930978486091	-577.6920845884606	31.43212054415934	2.639127449616534
-54.422703355217	-578.628283264856	31.57928007697008	2.744713777115907
-54.31859194266646	-579.6203796878455	31.60048376241505	3.2656761873521734
-54.39786764725401	-580.6127334523514	31.712377395867527	4.090615969227422
-54.286790388216666	-581.5668416081534	31.99061744654076	3.7252834528632395
-54.13930037165074	-582.4961365211067	32.258803803163644	3.2131771625218195
-54.329180651529526	-583.4651513820762	32.39250860301758	2.7390495121880907
-54.223356121452106	-584.4163636987254	32.68188309501854	2.6422521221039506
-54.00937241852736	-585.3725750686751	32.902490353798136	2.785957958157863
-53.81786251541848	-586.3500878651793	32.96956915025875	2.6315417447480383
-53.37729621189921	-587.244345751491	32.97625769718381	2.568953283505725
-53.309416529441954	-588.2391910347425	33.09171760401629	2.8197381868351665
-53.219017399664814	-589.2248820754601	33.267700456758455	2.9825585786847353
-53.27600576823643	-590.226479463361	33.276562847986824	3.0992563699549347
-53.04384152502135	-591.2042294168629	33.309313841347716	3.027874494057516
-52.77671460026207	-592.1743920282883	33.350208424938	3.070396789347079
-52.52610029008782	-593.1305302923373	33.528083195372545	3.2705782763218383
-52.33662003759228	-594.0448416881958	33.7630986709264	3.4632287345571493
-52.83324867966571	-594.9099295549697	33.820812311242165	3.566964508005787
-52.91221007311545	-595.8027511602588	34.207613528003286	3.0927852097511326
-52.53338880015731	-596.7197437540359	34.31190173267225	2.7282931714858156
-52.26270686629426	-597.6841704661505	34.21418567311533	2.7177390537282973
-52.052901459750515	-598.6699219952031	34.18938046155185	2.64486664721865
-51.74481509724679	-599.6290306576851	34.15081789463339	2.507987819985007
-51.58255863734653	-600.6180726040138	34.22512195267238	2.6299294710575456
-51.50861248909895	-601.590985303965	34.463378706765866	2.709366737313256
-51.515100342256275	-602.5863335041623	34.4087169135121	2.7690623988173857
-51.15147565225572	-603.5080541260062	34.5000967645816	2.7829364815746915
-51.42616990536127	-604.4051067917102	34.81483876612195	2.676710357484549
-51.179083218008174	-605.2112974447222	35.30996749343928	2.6349686249139794
-50.78014695890449	-606.1106109185085	35.46472399931675	2.6947279005932376
-50.614925657221164	-607.0893146404892	35.57710804405701	2.753325727974209
-50.56201170736257	-608.0706818337613	35.3970457312893	2.850252960167013
-50.27586554973735	-608.9800827160745	35.623122246424046	2.7134936524340474
-50.08848743366371	-609.9146742793998	35.9420397199995	2.668448042089448
-49.70165488125712	-610.7246049108744	36.39042467118323	3.0027323162654804
-49.52053396107029	-611.6586445241854	36.642829356564285	3.1199112052864697
-49.693475557347966	-612.6315963078071	36.69159651945047	2.7224296389409957
-49.492779468840794	-613.5669172862581	36.85568105651402	2.334002018673105
-49.01810130685986	-614.4319686034627	36.907819246758145	2.4394537622603916
-48.87828291903956	-615.3911723950308	36.9394897315775	2.575636200587657
-48.7356186474727	-616.3646595194915	37.0874615796544	2.555965240851071
-48.39534312517112	-617.2923338335529	37.24513392501898	2.378604939103412
-48.03644675682365	-618.2206764660087	37.21711248384487	2.4555830223112145
-47.93464280306727	-619.1977585290422	37.12425243785362	2.711236023022908
-47.7456447789712	-620.1560896467079	37.19266008798821	2.44701606695227
-47.40674103399916	-621.0946656199212	37.31937935117064	2.399729007995358
-47.09355073915976	-622.0501629982132	37.38317909894041	2.477642175654847
-46.8327012617495	-623.0213280945821	37.42275187873401	3.1075863315831613
-46.46566117086198	-623.9296574045279	37.577045181789735	3.1228760194237855
-46.32290043990966	-624.8648011514218	37.81980398742858	2.9457716101861044
-45.97744980816315	-625.737169920353	37.99415774052521	3.239713809190881
-45.9341134883722	-626.6054411032787	38.079094957583386	3.24575594144927
-46.01754003674853	-627.5384654901761	38.20930783558228	2.9844457192805183
-45.70161232521275	-628.4592245462256	38.361487612015225	2.859516864520456
-45.36613621091595	-629.3874354619211	38.513588003540946	2.716305297286027
-45.12626263083221	-630.34961644938	38.534718427194804	2.6852267646336
-45.01377229118378	-631.3168948356836	38.56490167144052	2.791022428558164
-45.10257158876188	-632.2799353789699	38.80036937173803	2.963590799354382
-44.992240403702056	-633.1907539727015	38.84916731290629	2.7516108485379704
-44.602800198745015	-634.0891280360554	38.68099913237459	2.6282835821194923
-44.3550279400968	-635.0579771360332	38.60862230236889	2.7168795702272845
-44.13682705264816	-636.0343593308345	38.60249430589842	2.7641372470932835
-44.076240575253294	-636.9767668489113	38.777703953431434	2.7640759989312924
-44.27220344304272	-637.9244956828543	39.02202686915937	3.0231484659995456
-44.29213073554	-638.9077785175878	39.19917996656191	3.3585664807199858
-44.11835242120824	-639.8781764519852	39.37458311857423	2.9049413995506503
-44.007737492291476	-640.845344324922	39.549146051501296	2.8644143657396617
-43.92026579450092	-641.7881194660462	39.80743243708472	2.94022371207087
-43.58747365402835	-642.7131359870227	39.92192541899028	2.8150591894692076
-43.397672631539585	-643.6830825838775	39.842845165353424	2.7952385547819283
-43.34903813065949	-644.6840010754147	39.777743786842215	2.765667284311838
-43.1950946197761	-645.6752261467419	39.805724743358944	2.8287480563143927
-43.108157197611376	-646.6548150000841	39.92607527448764	2.997771514848232
-43.11306503353635	-647.6391258029595	40.06455241672301	3.1219054520282326
-42.91095583276053	-648.6144360236885	40.183565090819606	3.0303806386321934
-42.74348419265484	-649.5948497146571	40.30252499950255	3.2483484578034933
-42.68921340645184	-650.5959446775155	40.39394834650698	3.13224583307257
-42.67371449298886	-651.5975171529329	40.46321294459139	3.072802607643358
-42.70306003088023	-652.6032927983613	40.43470474119296	3.090497823448607
-42.8432761916012	-653.5905943014998	40.4717109479638	3.1755824271910114
-42.9405243566883	-654.5556612449744	40.62439296179657	3.169523381131921
-42.81591759476449	-655.5399553482075	40.748511026415436	3.2374751218442515
-42.737385550650714	-656.5424244356212	40.756844354832886	3.044560231212214
-42.55438939057767	-657.5329500616904	40.780688736306644	3.017225716476966
-42.35064356251193	-658.5192244153465	40.816163822233264	2.768956993627128
-42.282740527545336	-659.5121617453219	40.86846738684116	2.7115819640924816
-42.42649328104419	-660.4908038458543	41.02923004369257	2.804699698489188
-42.57139894251997	-661.4027882924004	41.36932572624313	3.8767192840101607
-42.3920451756604	-662.1648575849102	41.69634421804712	4.434827423723803
-41.62880517682168	-662.756960600336	41.60318010247444	4.545694804145489
-41.9528896702566	-663.5939088800611	41.30287927997959	3.247972898605216
-42.0486670027953	-664.5863672708509	41.267151588050915	2.4925414560469483
-42.28743399595892	-665.5516420905653	41.31588335806141	2.527881125972921
-42.19562606158604	-666.4978083432234	41.013654600612085	2.733725339165569
-42.435267420467554	-667.4626399683989	40.992205023531724	2.81228791105027
-42.48608926385246	-668.43138010525	41.240960757824	2.7330650757508166
-42.43372034784469	-669.4342094126076	41.18157930689345	2.540728490408362
-42.30796548908006	-670.4313690808641	41.13977762932695	2.7271360310257555
-42.08422515257652	-671.3908469693998	40.971873392150975	3.104868104405128
-42.504737169290195	-672.2765088194286	40.888713248200254	3.1430046598399493
-42.65506385829715	-673.2357005631	41.052184094562975	2.8857156827956096
-42.32878838633933	-674.1792334105247	40.97401446173471	2.821047946077151
-42.37692271756252	-675.1750164617696	41.01536281985341	2.9125878489115955
-42.381399703576584	-676.1621579686223	40.9786963184046	2.8943191651129054
-41.94480232922495	-677.0504840500274	41.11911327821832	2.813355708421046
-42.232656559448515	-677.9806123579688	41.216015149274035	2.4305671270845237
-42.261547055308654	-678.9700762089353	41.168116966907895	2.0858296561109593
-41.82730170893732	-679.8297467226553	41.344701612219424	1.9334640424670653
