# Supplementary material for: Closed-Loop Multiscale Computational Model of Human Blood Circulation. Applications to Ballistocardiography
Source: Front Physiol. 2021 Dec 9;12:734311. doi: 10.3389/fphys.2021.734311 (PMC8697684; doi:10.3389/fphys.2021.734311)
Supplement: Supplementary file 1 [file Data_Sheet_1.ZIP › Supplementary Material Article/Data_Systemic_Artery_49.csv]

-84.45790574697662	-334.72282513905395	16.58733620437827	4.305858177522553
-84.23547747725218	-335.573147803249	16.131500787392746	4.002713315590543
-83.8531510664834	-336.3362970016256	15.612030188362775	3.669617307875224
-83.30192823614541	-337.14246733835205	15.582487001410263	3.361354441498227
-82.72577392640764	-337.96675002121316	15.593166742334079	3.222496031770188
-82.17591437570294	-338.8037992940874	15.498378916025276	3.258850875120776
-81.7787317030207	-339.71445336564426	15.607662067619591	3.314766354368134
-81.36007728898196	-340.6271479207678	15.68990783225699	2.9403265430198724
-80.90438086008173	-341.50630734774114	15.866281838972426	3.218292679372611
-80.44741072118396	-342.3596599735564	16.142971895461244	3.085434567702625
-80.06365615623598	-343.276474263433	16.197878092450306	2.984107927635757
-79.76571798062253	-344.2377088186825	16.16015321822006	3.037985922912051
-79.39160574334105	-345.1689376419865	16.213072913530336	3.0059912983157475
-78.94979721828938	-346.0631254615934	16.35608817890644	3.255617682262375
-78.45802910518223	-346.9080058414077	16.594700283986224	3.3855637135264
-78.12178210626324	-347.8217506052104	16.823999738113432	3.4200599542942
-77.76284232653879	-348.6764146211846	17.1897242508054	3.302644301896451
-77.34014492299882	-349.51495659025113	17.5420565310317	3.2739298560682704
-77.07336804568035	-350.44933564355614	17.757090988598105	3.3213669082377
-76.74698268366903	-351.3676623291017	17.983185356783945	3.6644867050582293
-76.41578118914596	-352.28158663581496	18.245024043900145	3.7537712611101073
-76.00516243121112	-353.1684191537676	18.47235334780723	3.603934588981102
-75.64856124472546	-354.085547240823	18.65406041152496	3.706263706653799
-75.36236202089844	-355.0452833708962	18.712759331920633	3.6824331550408727
-75.02474176133015	-355.98500124581636	18.80814751970442	3.496238598242525
-74.72427787724763	-356.9372084611495	18.91421953345964	3.3373436766421816
-74.47465530799347	-357.9137879270323	18.925317945562696	3.1211265590816444
-74.1604115871537	-358.867988052852	18.874210632859196	3.210215817123545
-73.74197198478761	-359.7670384704333	18.720867610512812	3.251717664564907
-73.38431402271719	-360.6676259763946	18.46841297532741	3.114988227859911
-73.15397579301141	-361.5787399282756	18.114976631706107	2.9363750366949173
-73.06053785353676	-362.46341458220024	17.659126116375646	2.935787406905229
-72.9231153278014	-363.2964591214673	17.144133320898398	2.918387520025019
-72.65271049395157	-364.10883828814565	16.621733700312774	2.8027729329361515
-72.49910991452043	-364.97690519280354	16.140611160736775	2.779938289688903
-72.45941529233886	-365.7585400107215	15.537371394304547	2.8738186418035796
-72.461579270011	-366.50950487535124	14.887770382444677	2.661272546248852
-72.43372334890583	-367.3027266902136	14.288424924175716	2.952531927642034
-72.51528480661422	-367.9841867497203	13.55938285690898	2.8409849128841573
-72.70904285174649	-368.6508199775436	12.828065560070794	2.7525547703595135
-72.9308979211813	-369.28211965687757	12.07531872531335	2.6108086981835092
-73.25018749654284	-369.90336024981764	11.349183604251104	2.551823656642777
-73.69039902044197	-370.4759170851215	10.660928990361976	2.8018604685267716
-74.23161185647072	-371.013949458868	10.013956867961603	2.8043208337205088
-74.73051650739926	-371.6632085465713	9.432980223037154	2.6661942578637383
-75.33020005019716	-372.28371200306117	8.91260529580844	2.620381081347336
-75.91681642126811	-372.9679260424777	8.46396478966788	2.4164890062088222
-76.48206956439093	-373.706297746294	8.077801197105794	2.2863095625426877
-77.03703687588401	-374.4302106923242	7.66752721638403	2.4496008425160505
-77.7420108443013	-375.06072046698677	7.335319127308043	2.6282505425540093
-78.42705858404199	-375.75530307202035	7.09976271921446	2.8257726367185096
-79.0920995742674	-376.3693749548952	6.69580549269412	2.808568476695437
-79.81573762396633	-376.8565822253422	6.2179912808092865	2.538339641658045
-80.47366360783985	-377.5536801442227	5.914787405525708	2.5622662090049806
-81.15322203372602	-378.2436299874874	5.637230538533375	2.5172201796672464
-81.83412251396949	-378.91835552207937	5.342319988342894	2.5101521229739094
-82.43648774275198	-379.643865024369	5.027385811847417	2.4374887504269753
-83.24450965292189	-380.1833338764795	4.779613966809996	2.6153617793562107
-83.94501786307248	-380.8373145617638	4.485255522458471	2.5419142239270944
-84.61438986830679	-381.4698620383939	4.086504880844639	2.6124554685490207
-85.30389645625654	-382.17498324730224	3.880543981937927	2.438481718579389
-85.95335091168987	-382.9192962088422	3.6744892788306935	2.782340098093667
-86.5764840576053	-383.68901355042107	3.479508352755007	2.758809338762377
-87.21978413978574	-384.4348932642151	3.263932003877099	2.585844593502128
-87.90916873193414	-385.13270818303437	3.0291995896690977	2.4232044398931905
-88.5303833074657	-385.88837442614766	2.804792405339602	2.244217364321853
-89.0674559657346	-386.7251617630619	2.6481502917976605	2.2510916200711373
-89.68650062350606	-387.47845269611844	2.4302559837723536	2.2816891844338683
-90.30706153082782	-388.17607562852237	2.082648077484178	2.4041311421505034
-90.83622950725155	-389.0228147931199	1.9771645401275382	2.7780678187932035
-91.3199460456135	-389.89845922479657	1.8868973456142226	2.7959243137797567
-91.87860829225241	-390.6967159999939	1.6413744433521897	2.631890030194244
-92.45779282315236	-391.4963853649161	1.5136162412694816	2.5456577588747744
-92.82292771956614	-392.4075532850179	1.3737382788967758	2.5336941703912332
-93.46787625098347	-393.1551130325337	1.2651237000445552	2.3527964488163153
-93.8344980740235	-394.07661485611175	1.1137948219227027	2.2335184973430304
-94.33335263685716	-394.93706400676217	0.9576401591506205	2.014428230059472
-94.72992828365192	-395.85371285379244	0.8185832355248592	2.2731182179038703
-95.13555638156622	-396.7555672711337	0.6425854618658238	2.401788013035384
-95.48726773683215	-397.63722336413065	0.3063553897202537	2.3847224746863014
-95.87324072570485	-398.5451363298506	0.0990651008989775	2.5341480476191798
-96.20604373399144	-399.47720941539706	-0.08499102151109075	2.5898700257498968
-96.6075798774617	-400.39603937632	-0.12826238202607465	2.423971322256585
-96.8566155783999	-401.36462713286693	-0.11049247726922798	2.6878125759027673
-97.1526510099179	-402.293618288383	-0.34631901922500913	2.792130725827991
-97.2858057565132	-403.2886290588748	-0.40757561313299184	2.908942998317576
-97.50757288413322	-404.26935503903235	-0.4191145219186201	2.9179330465972377
-97.63646532476771	-405.22563328807774	-0.4291340013949033	2.505335451631032
-97.18988869565491	-406.07036834685965	-0.19917669462038493	2.2444762613412665
-97.4394681141071	-406.9588149913937	0.1476329749766498	2.006534737455541
-97.47615706327608	-407.95773854866087	0.1626794085918407	2.1673609206683837
-97.45105919958692	-408.95989146946926	0.22788277083072928	2.4187996728660237
-97.49404117993927	-409.9378254394842	0.40005624169323056	2.3453358445090795
-97.1278214014304	-410.84899993094587	0.5119927423160135	2.1513226478454133
-97.53378195432389	-411.7210347597967	0.7561320721009526	2.3873655882108893
-97.51409485602477	-412.69030805312366	0.9889014567926849	2.3866048792901036
-97.4134513922042	-413.6794280098768	1.159815108444297	2.2636919898460044
-97.3544889216108	-414.6654725743511	1.341381516488526	1.977367438171018
-97.64224151023919	-415.60825089298044	1.4888042994330457	2.264219417267805
-97.65396904979129	-416.4910884031342	1.9496059880214562	2.4275058875649087
-98.21551556863865	-417.27628336756055	2.1406914150354814	2.6235646923293108
-98.15550577359204	-418.2001342639483	2.291594917053916	2.624017989224967
-98.11717181459885	-419.18741421368964	2.4227298696918	2.448836970403822
-98.29047421823833	-420.1391904545697	2.683473056317449	2.263955067826714
-98.49723734547965	-421.09783041301466	2.903522061615615	2.0578078783121496
-98.37788166799211	-422.0574568688196	3.0945223476881805	2.031856426818385
-98.34338534491991	-423.0433561705745	3.0434673139098263	2.1393625311184934
-98.31626517211507	-423.9937063786147	3.2556637635968366	2.050227342991847
-97.92907610966559	-424.8287842806059	3.5823080743685782	2.31388647725778
-97.78173989259497	-425.7137392742555	3.9498966634142274	2.1232601952749355
-97.75545599648648	-426.6819965894217	4.0608647679230625	2.044299239446503
-97.58737208033163	-427.64705741485864	4.204120948719538	2.0917430574075926
-97.40116564882307	-428.6212482246964	4.283458612290462	2.0401591575590103
-97.04052409609491	-429.53096394656427	4.37259356043973	2.115876645535203
-97.11767852205743	-430.42559988424125	4.490998941223126	2.3420380603496764
-97.27015770451884	-431.37320799962293	4.653779761981919	2.3986206025486307
-97.39952747180843	-432.27054376884473	5.02182547447555	2.628124515765836
-97.4615117097527	-433.15263143723257	5.447272903619474	2.60985936047334
-97.32111224809665	-434.1099316889537	5.63965719236229	2.608980739970717
-97.12561761337719	-435.089241615797	5.561334479436323	2.5396960879206594
-96.85261797857969	-436.0508028920183	5.45271804711282	2.456812228130127
-96.48419513501638	-436.98763154880646	5.411599118006704	2.3546856643907903
-96.12261183723339	-437.9271441869748	5.379726299445849	2.406975626571788
-95.78903685566958	-438.87173761346014	5.289978262572797	2.2626376257679466
-95.4002930224655	-439.79276053564485	5.1978671601639155	2.5053216196006707
-95.03550359000425	-440.7210026751892	5.273138815031608	2.497542794989359
-94.68781308381875	-441.64374916242195	5.285531369755677	2.28724399022705
-94.42048308831218	-442.5849608520664	5.1674275648498975	1.9480384034469547
-94.28891778342012	-443.57648876339505	5.223777618092798	2.4325949351047376
-93.9963811815586	-444.5266567764514	5.27479103944858	2.8378766147622874
-93.7513589052631	-445.4729538563476	5.258447805196196	2.6303403174795963
-93.87790487717456	-446.4341727743677	5.359768388481542	2.4456942292334096
-93.81278239024908	-447.353628754758	5.409524471491659	2.4874574882044684
-93.46462993152922	-448.2867757303346	5.3153962289147465	2.4647725112969137
-93.24572284629669	-449.2490803391801	5.182995433968375	2.326611060055432
-92.93268575872604	-450.1546492759889	4.97613588631205	2.325723664851129
-92.57318024952856	-451.0462181588512	4.769740894005608	2.3753170260610874
-92.31525477395053	-451.9923762465871	4.6364968305563785	2.5393913064354523
-91.94925162081766	-452.9194405343552	4.552017446037358	2.3724648050120307
-91.69403754637189	-453.87808314831153	4.468962764871013	1.8800863037258542
-91.53028244283031	-454.8618597847878	4.591258061955762	2.1734373653502566
-91.35612231937345	-455.84619357252535	4.692453819296601	2.5082127873388074
-91.21153065022371	-456.83038671284555	4.78272899946749	2.3129986925043546
-91.10072677930191	-457.80216140865775	4.976215845005201	2.317824941208748
-90.76826151609905	-458.7254507454542	5.150742084511059	2.3829891946674344
-90.42978779512664	-459.6641435873869	5.197763447420562	2.611440896649839
-90.14922312335423	-460.6208565691124	5.269994702987539	2.49725392708395
-90.03873629876085	-461.56918742991246	5.405405104578701	2.2421440109090436
-90.10450366186215	-462.48144354711235	5.6987804052372315	2.3842340813070075
-90.13899891723224	-463.3849948762006	5.968120290828989	2.615390958616454
-90.16712115197538	-464.35889605026694	5.993884109201196	2.7684502779239155
-89.93252426451402	-465.32538184050316	6.10484460131393	2.9346459125088535
-89.71105109593803	-466.3027521754244	6.165926514057337	2.5627713184727425
-89.45191531766116	-467.2456556906908	6.381618637150971	2.430128765251634
-89.31809001221455	-468.1786083919658	6.722113495562076	2.7152995230011685
-89.24960805417906	-469.12629813962394	7.032839785420138	2.7427212181286333
-89.08129083965927	-470.087021272169	7.2230475165013655	2.3829932917525927
-89.09340506532787	-471.07486974871375	7.356553373815681	2.299220973422157
-88.98650329088255	-472.0276314242124	7.610600822967152	2.1501508570915004
-88.69682383359232	-472.98939667067805	7.664708289483869	2.200514099519774
-88.46329211841535	-473.96438080261714	7.7288990713031565	2.3766263657384887
-88.30078046597829	-474.95015149857187	7.815534558755209	2.6719873961079594
-88.17109334301786	-475.9132119547162	7.845501831385338	2.5969113467900637
-88.33148073592125	-476.88050272262643	7.950145628925668	2.6006770098042593
-88.30425762515476	-477.8283288322386	8.28283668349154	2.839957240758289
-88.22612365591179	-478.7762459928606	8.555769043026828	2.755066624395663
-87.85408160655658	-479.702923757505	8.639138724382345	2.645507292671562
-87.58999361883922	-480.65216716466756	8.674099932346598	2.6293385180605258
-87.57350810460136	-481.63474508902306	8.648166876608514	2.703392614469031
-87.2593565189585	-482.5391589590811	8.78038150503669	2.7995745856962624
-87.51697724728434	-483.4982575253072	8.842059257039347	2.6865717996077305
-87.57360145965589	-484.47408743356516	8.921814297602284	2.387768351372025
-87.28655891131075	-485.42827691796145	8.823610233103732	2.533625594849589
-87.1373227702346	-486.4137395205787	8.910704868572285	2.444059322101921
-86.74719019893297	-487.32635869303783	9.01652509586115	2.5180508172497453
-86.62924936728413	-488.28216465584785	8.967566773372624	3.0637535881491975
-87.05743650919584	-489.18819900039347	8.943067798285776	2.6712624747784512
-86.67117753252099	-490.0739141710042	8.877961736615838	2.7360787674451483
-86.2644658297088	-490.99024500685783	8.958882838880792	2.658467002190422
-85.95546660997556	-491.94721746657393	8.899629862573766	2.6837889173265363
-85.78747073835065	-492.9277207500391	9.05111921107099	2.371310884225364
-85.63019980409257	-493.91501662695373	9.102869406533856	2.1571425427311732
-85.24242525475266	-494.7496001908798	9.482502533757907	2.0632450985994457
-85.3654790789441	-495.70738631280227	9.725341244827204	2.0083931660431884
-84.91903833374478	-496.57949904424464	9.851852168614712	2.251983072524286
-84.76385577763229	-497.5602004535668	9.97639410554732	2.6440076219068698
-84.52387263614806	-498.5337119841242	10.07287774610766	2.4416310339258613
-84.2797626437959	-499.51231862840586	10.063231486595956	2.388345303672647
-83.96581649002641	-500.46675709430184	10.13796827889754	2.505108658141211
-83.7092356730722	-501.43267324440825	10.046112606887654	2.1769476560019356
-83.31033432370121	-502.329121217538	10.223387488538012	1.924868739794814
-83.30360097508637	-503.3245739186031	10.310123683109966	2.117905454798206
-82.91422285061613	-504.23554757750804	10.461190796074737	2.369554003878354
-82.79158324751994	-505.2274216010926	10.39678180158704	2.5181095625952836
-82.3217575160742	-506.08140116532724	10.343509519040309	2.522337308674035
-82.63167958987157	-507.02073418197557	10.488080293049014	2.372717616258814
-82.27955048532215	-507.9034315420156	10.629903963940665	2.0659660783040787
-81.81728863760513	-508.7801453015059	10.795115684624951	1.884288167717239
-81.47695386561499	-509.7167246181919	10.885554863180817	2.0210307257707765
-81.43879319353066	-510.6587887211526	11.208535654063722	1.9984544128980184
-80.94347134599474	-511.50097394449926	11.264121527020343	2.205171133399189
-80.79234324425347	-512.4753900436972	11.17437240188773	2.217903285655247
-80.64012516435076	-513.4541571402261	11.298611777782588	2.0702076888665872
-80.30403287296089	-514.388635945546	11.205148929547141	2.599142574602406
-80.29378457776897	-515.3637260970579	11.323599704933834	2.7817488821170864
-79.75628184191369	-516.141419168764	11.436218980940271	2.488757231088007
-79.69177104437095	-516.9899315123678	11.101072756852197	2.166398994907615
-79.75360805463384	-517.9557977082086	11.020740935951801	2.085505530237463
-79.61848523047996	-518.9375281190061	11.133687077960868	2.1217236498177527
-79.33105263873564	-519.8785171489016	11.344018133736068	2.0141548667236866
-79.05961360165469	-520.8391448031363	11.46675727523582	1.933378908073714
-78.79697582246379	-521.7987558014689	11.620994663799712	1.8890844277706997
-78.43505732088974	-522.7309719212283	11.70030010423893	2.2164276229676254
-78.30787529097998	-523.7060637446547	11.789303999116148	2.2522710481847756
-78.28604918200571	-524.6987080656253	11.693873143759651	1.8503400216856967
-78.12712467416023	-525.6818311330499	11.682850508543803	1.9993300875525752
-77.89931260154749	-526.6492470836824	11.830646383387188	1.915368585516644
-77.5284816549331	-527.5619912482831	12.002594791975081	2.26116537721547
-77.42816797265797	-528.5153091351237	12.188012861144355	2.5564089915804766
-77.22015177555433	-529.4641331910685	12.336539808312956	2.5580163584624573
-76.98768369498097	-530.4189551732907	12.523560257199495	2.1541922312887807
-76.6465754435258	-531.3467130699694	12.662340202027377	2.2116068298203104
-76.45425251484428	-532.3136053954312	12.756029733671289	2.31004855698464
-76.34993847433867	-533.3099747745567	12.73550485959709	1.882615356998992
-76.20687043677124	-534.2718498873502	12.904050928862855	1.8583999334323469
-75.80143188000578	-535.1486849304755	13.044966139755072	1.956695638400961
-75.47279588983304	-536.0630281755788	13.179969978183058	2.2645682140241847
-75.371612349402	-537.0429273785369	13.363257529929777	1.8509688870093124
-75.26534276427273	-538.032900554526	13.360934906243216	1.939987887158727
-75.1368971977548	-539.0256995042766	13.263008082489426	2.0047793818531146
-74.95250166939537	-539.9843428140754	13.387458219219553	2.114672759824625
-74.58664531261782	-540.8863248417158	13.568018648758233	2.213365372487347
-74.33140008294373	-541.8254066696242	13.529175302529724	2.2037332044838345
-74.18035497261559	-542.7989311135441	13.53860881872176	2.1522079602254998
-73.91327513696416	-543.7289092142232	13.789654841906424	2.0765611487142306
-73.71870973962751	-544.688322414596	13.947049632013654	2.282143180761396
-73.42033392876985	-545.6342462749615	13.952088488587114	2.279161684681625
-73.11795708344344	-546.5563672188833	13.80713073378804	2.1590046325095322
-73.16225517796853	-547.4835952190929	13.866681174936947	2.0904252989246137
-73.1113829768528	-548.402863668732	14.097717069619966	2.223036314125896
-72.91897672265893	-549.3546930561967	14.212907363950654	2.5397179679917663
-72.80276617126738	-550.3292289364784	14.241990604089317	2.3299269250766526
-72.56456625203558	-551.2920302771803	14.29072832503082	2.4392765351560493
-72.27054726133767	-552.1963916215097	14.460606422023297	2.334836275954072
-71.86984357000692	-553.0477236494122	14.684340729236288	2.3566175191285015
-71.78664949913421	-554.0231329376279	14.864736975942975	2.224273735177985
-71.66148254797487	-555.0071026799739	14.915974789205903	2.9253294297159025
-71.50092966792705	-555.9577050633095	14.989682784729688	3.091220027998206
-71.62710944084438	-556.893256196542	15.304818921522083	2.80972769208131
-71.58716003352787	-557.8491957345742	15.538698107406525	2.7069678695004296
-71.45496721701407	-558.8417214733093	15.51574423981729	2.690874605891999
-71.14779340321486	-559.7959300273143	15.52049623146323	2.6893289813034267
-70.86732971111229	-560.7392346582188	15.53255544869063	2.6892811355609347
-70.82976443724246	-561.7121356414269	15.591660646478015	2.3603961443478583
-70.62552222435616	-562.6310104429507	15.912205637401998	2.1643135689811754
-70.49430585882976	-563.5932216905362	16.026541734206855	2.0553353545430064
-70.02863606824533	-564.4688550472237	15.995433321631396	2.443472905946514
-69.61126037016408	-565.3174503075654	16.237460557107628	2.480341324760399
-69.723967611323	-566.2461634318931	16.504641230368343	2.218822506885507
-69.93160664744687	-567.2227709575008	16.42495943096744	2.348259203018893
-69.9911321855487	-568.2082866301766	16.534570518900754	2.217732070221515
-69.88155673593397	-569.1497250274317	16.817262327502217	2.148749151315219
-69.47496105418656	-570.0525552558439	16.801723162172582	2.3181763192777365
-69.40459613554899	-571.0468939778103	16.88073475499982	2.34949134130677
-69.12723934726486	-571.9904444139102	16.991696623932157	2.2379563779123095
-68.7182061853266	-572.888858257438	16.976249589638464	2.124666299185316
-68.64790403847124	-573.8751547318806	17.065342569950378	2.108745563146933
-68.51911260587802	-574.7998569514239	17.193105039591728	2.3619577057596066
-68.0144328195963	-575.5958499714972	17.137695352488667	2.478133380205194
-68.13768397451526	-576.4903026743666	17.183301836954232	2.5269836472015537
-68.78077186348375	-577.1592421701562	17.186782065877	2.365761731137549
-68.525729708945	-578.0683153654871	17.06335429103828	1.8500198860727823
-68.4528293060433	-579.0024851694371	17.402608463704947	2.0349426450445742
-68.34920800034963	-579.9838428615535	17.52565986146379	2.323975621882192
-68.24908154541512	-580.9700672698513	17.35462735077155	2.2455544692073373
-68.00887535527531	-581.9238292162439	17.146132997370465	1.8996003157971917
-67.77262533514407	-582.8283308366259	16.777505977761074	2.1321849076162676
-67.52092031692702	-583.7429214007631	16.522898701457787	2.306105140066341
-67.55368514660829	-584.5501622365128	17.081241030470327	2.0874176970775427
-67.24412265633927	-585.4580916791965	17.35133430353788	2.351386029470164
-67.26167302533264	-586.4523045988384	17.379718054913496	2.957539097038377
-67.0115740286495	-587.32872785246	16.978588769558904	2.4781531616489416
-67.090391895903	-588.3095374841582	17.022946688913283	2.299931736155639
-67.43270727381963	-589.2372408582271	17.05882710204984	2.3339683429172045
-67.01226903597403	-590.0857077060051	17.216089628226076	2.4981264370639895
-66.62476971784774	-590.9899821683849	17.20710399041681	2.2910070321488396
-66.6172326699287	-591.9281908287326	17.483492505928112	2.086203744861792
-66.36344028715878	-592.8659828367487	17.64905180127203	2.3608846411011912
-66.11892906300888	-593.8320377685084	17.728434400596864	2.996901184755037
-65.60803116685663	-594.6461401515867	17.915895637594897	3.1504339262905448
-65.92804813487514	-595.437873212066	17.873023054644683	2.7237170118927834
-66.26865254275317	-596.3445772616458	17.920939351755813	2.600044798183536
-66.15530246948836	-597.3037481024397	17.967281969884077	2.573433339353402
-66.14331949669992	-598.2737410297892	18.047594667445956	2.7652331606739615
-66.48967798069442	-599.1745392478579	18.119498119965698	2.973833237421783
-66.27964102311758	-599.9671819563761	18.1290989840674	2.6389201028021576
-66.01396841864243	-600.8629021062859	18.127546311286547	2.4014634581681973
-65.81009751006516	-601.8229016523909	18.078426640246338	2.2259894587146953
-65.68874051320485	-602.796828372752	18.027221522670203	2.4213641453670363
-65.62324993224405	-603.7867048711097	18.081669400597164	2.4947912337948663
-65.33508775727563	-604.7339327284172	18.199523512699386	2.8003641100116456
-65.22972150011165	-605.7026679896453	18.166954692047405	2.9790813867601837
-65.2444883508567	-606.6875342037531	18.252541439717824	2.4682754051995675
-65.30964901204867	-607.6684633459149	18.442597426871032	2.7711873666341265
-65.26644390544794	-608.6405975218289	18.37517468457508	3.009268042828052
-65.3158208110659	-609.5963659639258	18.132086224862388	2.67035034696865
-65.28457444354518	-610.5621915102078	18.0647255282222	2.638748953141304
-65.24481671845206	-611.5402956283599	18.199330424314276	2.8095596070102387
-65.14527262329331	-612.5055422516459	18.222038156237367	2.986017847669253
-65.19317693656919	-613.4420411046103	18.165724147873437	2.631638058908963
-65.43013728122453	-614.3618418140587	18.327231267607257	2.6812871719817184
-65.3347967127796	-615.2641640891877	18.686839492128158	2.600440448228885
-65.19805389869654	-616.1761422156534	18.88497617335029	2.126352183645374
-65.30747920819012	-617.1667449781723	18.813105941893436	2.3377167166401165
-65.32162332885645	-618.1691862029664	18.800468146605013	2.779640338658208
-65.30770264647212	-619.1460275232689	18.733849836624472	2.6279032017664203
-65.11267020344413	-620.0765109662923	18.56931059452066	2.484752972106255
-64.98691910410193	-621.026542926455	18.780268056634366	2.253357415905079
-64.88643327769591	-622.0116996087156	18.667505933227545	2.3538851447640914
-64.66537111589449	-622.9826850950848	18.562471613067245	2.0483358424986635
-64.65309992739678	-623.9782071391679	18.45632312867343	2.1031061782910383
-64.70679748668206	-624.9592040496132	18.404929645739596	2.3952853901247737
-64.60097443857074	-625.9302087838087	18.595694936850816	2.0804169647850914
-64.66671909766448	-626.9027000015305	18.591993095432223	2.210046221688723
-64.85452087391825	-627.823517402972	18.520369585190473	1.8835692643288562
-64.69519829085945	-628.7650228074683	18.359413277173175	1.843739787035112
-64.99149864409779	-629.6858542838152	18.27307117281743	1.9801339782962948
-64.73232914603135	-630.5308602277775	17.858472113563934	2.0105304724558177
-64.87651149074064	-631.4853967689043	17.778072231143145	2.15355354852912
-64.92488161002704	-632.4477463630857	18.037277108530308	2.776079941193752
-64.96366762971695	-633.4108203129754	18.045560302896792	2.5150093908158326
-64.64712828514818	-634.2608682283884	18.3912162963503	2.276409749267401
-64.64369674503537	-635.1581436563505	18.624368029619212	2.403175119476255
-64.47799236438625	-636.0323222193641	18.26099477736571	2.3500268422311836
-64.93717196594905	-636.8890294598219	18.197561590985003	2.17253636932934
-64.83809341744943	-637.8590925438941	17.9938661319791	2.1626061783655546
-65.18701206951444	-638.7800811334901	17.849156636950518	2.3556995297243732
-65.18225239389193	-639.768166994833	17.67397773136988	2.419539299751198
-65.18012902558725	-640.7697975824664	17.590373103894386	2.05383665349148
-65.10568346062297	-641.7423354862296	17.49345968639826	2.281249662318377
-65.50714979083826	-642.6087372396831	17.222153760799333	2.710544852487293
-65.35865510522709	-643.4761442336406	16.786593075639615	2.1241980631620265
-65.17175398815938	-644.4584894108662	16.774257035262657	1.9652213989714504
-65.20528858644862	-645.4180823350033	16.47826228515814	2.107006329658355
-65.23831941902756	-646.4127250668514	16.365039101778446	1.9488739093112406
-65.42067674121077	-647.3336945989836	16.020142795416508	2.2108724568025444
-65.14649920617394	-648.279612772496	15.960184440644106	2.3542812802023008
-65.05688613301172	-649.2561948701376	16.14470420034199	2.5045432931850735
-65.07462563273562	-650.2380248876125	15.95026901701749	2.275698576132727
-65.21545756296443	-651.1926570184633	15.67050786327234	2.3232027338313443
-65.17679244504474	-652.1482042038078	15.389684487788022	2.2895310470999637
-65.19835985841104	-653.1417954383797	15.403676843394733	2.233301061444958
-65.43503147550874	-654.0750688278488	15.293282061460149	2.2369310768487964
-65.02958688460997	-654.9819533479807	15.213517546373383	2.4901773799952105
-65.19060579529067	-655.9555359280607	15.073685616135442	2.4923819964882674
-65.11615996770036	-656.9234216376958	14.829675077049982	2.317472704106494
-64.98730053966537	-657.8253018538995	14.40406917953521	2.305809570849948
-64.6686691806706	-658.7518487803677	14.177673418337013	2.2421478423762484
-64.56868873022952	-659.7175196423985	13.917993080844939	2.4802128700799466
-64.34027482396195	-660.6886048455901	13.868568375776347	2.7591286894952773
-64.6352121202992	-661.5991253568873	13.59958429297803	2.5380259380963515
-64.31594331493847	-662.5377944960877	13.631844394006327	2.3545551722236886
-64.15187877267545	-663.5134080506256	13.486813253128261	2.4053933115004216
-63.54412372900183	-664.1446591205412	13.15294587744094	2.4132836478045347
