# Supplementary material for: Closed-Loop Multiscale Computational Model of Human Blood Circulation. Applications to Ballistocardiography
Source: Front Physiol. 2021 Dec 9;12:734311. doi: 10.3389/fphys.2021.734311 (PMC8697684; doi:10.3389/fphys.2021.734311)
Supplement: Supplementary file 1 [file Data_Sheet_1.ZIP › Supplementary Material Article/Data_Systemic_Artery_5.csv]

-0.8827949732033541	653.0798489093315	11.253699925141456	6.787581666421331
-0.5970196604459679	653.9446602560364	10.8807432966859	6.540406844105837
-0.63176345410241	654.8924768539914	10.632977280051014	6.292934616929502
-0.8164553266338843	655.8634706793165	10.516049203405139	6.26021104950739
-0.750365055874597	656.7707715231472	10.192982162878039	6.160124376160279
-0.5043044048647133	657.6586813260292	9.821505430677583	6.125458277778156
-0.0968575774158464	658.5385892184908	9.71598403665522	6.014411490421716
0.38586448218423913	659.3985404953177	9.626482355980318	5.926143631588177
0.8438270816048266	660.2241860132534	9.320982918628008	6.2271861432305355
1.402685084910099	660.9859132394218	9.044763297886217	6.2531022171886095
2.037445485588063	661.7402822760283	8.887172207799098	6.505491201339645
2.692242566054665	662.4586258550542	8.883286028838908	6.638504917242868
3.397282179750398	663.1325504668824	9.064930980291697	6.654179568980659
3.984214659782501	663.9330819841881	9.142610973141194	6.684099724197259
4.5244209447501875	664.77499269082	9.178818906762316	6.692770973550266
5.0781117000727765	665.6034980829752	9.266133807680955	6.7508471804666
5.5677873414209635	666.4723897945929	9.353255904799104	6.642627495031543
6.131836072812342	667.2948029738072	9.40949060608412	6.561593876081641
6.716313559758899	668.1010424068636	9.348630015179955	6.484921978692722
7.17274329296098	668.9851922528188	9.24086769525108	6.401143040216927
7.698011474747777	669.8298544817475	9.19350045054488	6.149795413706361
8.098166512881814	670.7332293565656	9.354368912468042	6.015125563153342
8.55616145630819	671.6123621260857	9.496988439303909	5.936864023757332
8.893034130763635	672.5499683720493	9.603209769834516	6.064134912975791
9.294716524630557	673.4636947362587	9.683941110792306	6.18817513678168
9.79239589183477	674.3228254768452	9.818664674375487	6.295023965256197
10.257686651233197	675.2097787854876	9.833861099856584	6.377120652765378
10.68437900456832	676.1016450952288	9.992075887008756	6.35945967758863
11.130845137290674	676.9916735972738	10.10305686449633	6.1170395781382
11.478764475912348	677.9264057859766	10.191907174343308	6.293141102841443
11.843369201490555	678.8538859088135	10.285999493569634	6.2918072067066575
12.325905558427593	679.7286425187522	10.311448687841033	6.2421878567241595
12.627800870017946	680.675393282103	10.30520701697086	6.365209106214348
12.911009416354686	681.6290743050009	10.211945022529358	6.363707049909477
13.248892934760143	682.5602942053305	10.076621732672137	6.2781884218052495
13.427980108834225	683.5320161886269	9.983084925832054	6.462189316920505
13.722520902273262	684.468948506191	9.882600918182312	6.580845643839163
14.041228174274996	685.4051877583223	9.767224786350857	6.525970019237317
14.202018561627757	686.3847684258392	9.676971926731403	6.489579360647933
14.411680326229387	687.3558609325117	9.64719817011546	6.663903834311742
14.73340483701991	688.3005853377565	9.602385075185518	6.530071984170828
14.952151869475971	689.2643328264425	9.501364585315978	6.407011705461311
15.090494371136494	690.2450925204824	9.365665901072894	6.315848034975903
15.242142381797027	691.2206307454709	9.210254723892644	6.2627448242609995
15.364287162887987	692.2065209787042	9.113898854727099	6.29068197025034
15.595781818324372	693.1727211187767	9.018819636645096	6.366724808678935
15.865696064115884	694.1229438438214	8.874749372387052	6.369733897839572
16.13462560018345	695.0834892102177	8.819376445417994	6.409262497403747
16.33509060016496	696.051242896817	8.667103698487717	6.33095537001266
16.483953980890924	697.036721544128	8.573962228469716	6.187819518323945
16.700055659892644	698.0065820494314	8.45900924761334	6.129134103081379
16.811972911790825	698.9764402773972	8.242052628639183	6.005497683923597
16.868351259785047	699.9325364118341	7.947564648692198	5.997909650612708
16.96560584603498	700.9047338014032	7.724757112667642	6.097458204555459
17.076719452304356	701.86133388002	7.451445500163452	6.145655544169612
17.055648099893343	702.8532065206259	7.3173109620771255	6.232447132696953
17.035012756172232	703.8231681107803	7.07473198774153	6.114365014098292
17.20111142694726	704.7918162467665	6.8864528936264415	6.142714980848034
17.135203377996866	705.7715817803922	6.697996587663818	6.306738951916019
17.271938998148524	706.7266918261423	6.447567772006832	6.199338209737362
17.49600367967422	707.6628678261684	6.173433306616928	6.058539323495917
17.63163439453508	708.6430985273972	6.034782016040785	6.2278234819320355
17.84182950806445	709.6068519952396	5.869467697972557	6.3381565587680235
17.835393323533406	710.5743841006159	5.648738418418378	6.389822735485652
17.740234407045577	711.5423340644385	5.418162581363316	6.330549707031228
17.83855941301531	712.4861079983316	5.125419500510953	6.156466841110087
17.9008566339507	713.454575972456	4.898342308130526	6.075098048266459
17.949368309575796	714.4355270995042	4.70437877950604	6.100351301716786
18.085495680472413	715.4049929631244	4.49700210270244	5.964224522685248
18.25499325923298	716.3752428341259	4.3136013317675115	6.100141187518886
18.49431672690451	717.3288700708716	4.135047445596403	6.388479734510879
18.673889396013532	718.2719000593438	3.87978150953041	6.3025458873457145
18.825895518317985	719.1940417934782	3.5309996202666443	6.138074425254955
19.01738638314456	720.115021122283	3.1959993263833706	6.3282063778144835
19.094256288260738	721.0690153921654	2.9137234100303138	6.4532345070351695
19.11302587783411	722.025415684685	2.617930727427979	6.568171695525108
19.181830039097964	722.9909851113059	2.3712654838222167	6.576594900836813
19.323431161841665	723.9606255838207	2.194204669264279	6.5654425795378835
19.57370210082803	724.8962515937919	1.9457377863846563	6.578046290149133
19.737972883504032	725.8374416417909	1.650902738955928	6.606784091960505
19.84132950420139	726.7998630438229	1.3953175526624009	6.587256181411093
20.01115235405182	727.763351353771	1.1777248396454663	6.6864331716490115
20.136542409449607	728.7326769154741	0.9546521470622638	6.760750045556211
20.242601912562183	729.6987261600259	0.713748325225161	6.757067845741745
20.26065993367632	730.6593326444876	0.4297241573789715	6.4841186536053135
20.362706730542435	731.6204982564072	0.16784772207450738	6.329934221840994
20.50061202619158	732.5911511868534	-0.026916461024204856	6.265333185744657
20.747665476845764	733.472953907929	-0.42899617974807724	6.214590940461053
20.865224971892463	734.3866518896923	-0.8037876421489103	6.213610151019003
20.762915201782334	735.3693865063972	-0.9454986915613893	6.2900876800900924
20.95755854914668	736.2866090762385	-1.2770887213599162	6.141239320565723
20.97073840126564	737.2403155200011	-1.5721637260785648	6.010257686013293
21.070651109665185	738.1642328718054	-1.9343902702941027	6.240718171640472
21.348805035171086	739.0502810166207	-2.300920715848668	6.390486643748104
21.516819380679	739.9955082225275	-2.569344522271204	6.262930766513288
21.808518896277846	740.9273067198766	-2.7707612071748478	6.2801118809447045
21.956540687170595	741.8460723009182	-3.1015549503351534	6.518263634567169
21.910636501507362	742.7816968838828	-3.436355054653042	6.756741651685233
21.921432266460844	743.7575968853896	-3.581902467551108	6.951961400042023
22.140237150971643	744.7170343555008	-3.7028300766914803	7.132847197120466
22.44432542086537	745.6399865096934	-3.9372586207689673	7.485888363499777
22.7592813242178	746.5626148210332	-4.159408895919235	7.646215219535531
22.937327275312803	747.499385887539	-4.408302289736515	7.371592056561101
23.006312539654953	748.3449337171904	-4.88664292983766	6.780706854970565
