# Supplementary material for: Closed-Loop Multiscale Computational Model of Human Blood Circulation. Applications to Ballistocardiography
Source: Front Physiol. 2021 Dec 9;12:734311. doi: 10.3389/fphys.2021.734311 (PMC8697684; doi:10.3389/fphys.2021.734311)
Supplement: Supplementary file 1 [file Data_Sheet_1.ZIP › Supplementary Material Article/Data_Systemic_Artery_50.csv]

31.501182616064717	214.21711129764108	15.702447337228417	8.078707478641697
32.110905999616186	213.4256448903617	15.750373236658037	7.81772980387241
32.604415163724454	212.55538645687724	15.758709441643663	7.660086802524825
33.168717544829	211.7296390583132	15.787783596940692	7.58225714169449
33.77714476217076	210.93648621973801	15.820776416075594	7.312536021705285
34.45642266225952	210.22562210771002	15.991310333096235	7.097160502721922
35.02142266749741	209.41783144118102	16.135610516283652	6.878206920177475
35.557621726104635	208.58135214030355	16.251684899339175	6.788069914910293
36.18477303753423	207.8078626545859	16.314571164738958	6.805984733337412
36.834723465522984	207.0660484722987	16.466084155316494	6.841578907150161
37.395193537661704	206.25059589992983	16.50162781688874	6.907811710130313
37.90402915709818	205.39092782438797	16.507759279659926	6.844891293602255
38.506190602562	204.59846348515745	16.52003846927392	6.8075925881866235
39.12114754897	203.811465113832	16.536362720265252	6.870009794716107
39.69643163819482	202.9952544911195	16.598895762947848	6.87730243309115
40.227276487755375	202.15130958202994	16.644243235253043	7.0227534165526455
40.76684293445482	201.3179466864342	16.579875165333505	7.154556482875444
41.36856751961213	200.53534852626862	16.420020157187516	7.294825937126873
41.90904048589594	199.71981666159041	16.22426680340032	7.237856591304981
42.36678466226782	198.8501459697163	16.034868661023694	7.274486623970048
42.82695649417744	197.9723942257353	15.896468239271623	7.298535608149123
43.3291370260982	197.11539137541325	15.802704667116071	7.332261271148225
43.88021792149438	196.29003255053104	15.72517271438227	7.374249831707539
44.285382471086095	195.38038568535234	15.631149603518743	7.446470852340806
44.700303700629064	194.47625523721487	15.544323977428277	7.446346827501277
45.05180680887571	193.5402527704534	15.556795559457012	7.411441487866249
45.48679754877981	192.6406214162014	15.503081516592557	7.374348291358251
45.92487888362361	191.74449058928545	15.414384772782784	7.405306297307831
46.33990797494082	190.8393612469389	15.314351217142997	7.361610654874847
46.667896008712034	189.89841061351848	15.218536478992496	7.111193031516942
47.074498959632805	188.99134469217952	15.103862614602905	6.944209550741025
47.40819030641295	188.0492353374404	15.08938103805045	6.888184098294452
47.6670182923953	187.10639347272283	14.888230568926293	6.764144075234727
48.094672187565635	186.22681505238276	14.685134012084449	6.727340091693577
48.33969276498718	185.26820550131114	14.558572528448858	6.887641220803203
48.683052007894	184.35781611551042	14.34246434049414	6.996114280098681
49.102294996276555	183.47092379364406	14.154255661934373	6.8826836187407014
49.34786048490962	182.5275165786261	13.95307290579394	6.754530133964494
49.68281271323223	181.61743244406816	13.720650793408574	6.803400829661815
49.95796951963014	180.67559769586984	13.542668149570837	6.903186241420629
50.24409504968881	179.72511514382654	13.420607654718422	7.067844178724563
50.56818306750095	178.7866729042811	13.292774217241003	7.107050382616374
50.94433536316803	177.872245347151	13.144349352231538	7.035556127420707
51.24935043966169	176.96795368531605	12.870973505017899	6.819311518453772
51.56077405133869	176.0837487630364	12.527053121006224	6.834270706681894
51.90922951309351	175.1976871005583	12.220737676350357	6.770381638883557
52.2340636266904	174.28214313287236	11.987262552436272	6.698374686645878
52.55835911494488	173.3478599253669	11.874982710432565	6.720376715411206
52.75653767217216	172.40458461508513	11.721832368899262	6.910192823467666
52.91134220589726	171.48973735183606	11.395774512041074	7.072776243572665
53.252782054717166	170.61027322805433	11.073783452118136	6.956307203039532
53.52373621415481	169.68670395175187	10.812350541474355	6.957337822217037
53.76495411165683	168.76330942036577	10.535064801912771	6.811933198558749
54.10709910015008	167.89233803510908	10.190472930116714	6.848131925384898
54.37796455055752	166.96397722049295	9.938832975391481	6.943418553919845
54.74489876967584	166.06113277742037	9.712847562648465	6.81194435102738
55.153470956789306	165.17542198681116	9.489670586662303	6.788547231707167
55.5308528553978	164.29633271493313	9.19870741043777	6.7866902133713936
55.81578085995632	163.3727153984679	8.946176857452706	6.766663068145564
56.07834512590615	162.51194787460642	8.510585699207114	6.8282973159670455
56.29344520161004	161.63115851525873	8.090680939987557	7.092303751003985
56.54828754263944	160.70198611832967	7.823712856416042	7.195750192257209
56.87898127621758	159.88651634563595	7.352043431618082	7.180507726392364
57.122958933529354	159.04338711089144	6.871635171181167	7.015303943996343
57.44628613756925	158.18479323498443	6.473586025924039	6.97840044129971
57.75389188449849	157.29185439735284	6.143277757219863	6.9686513368814635
58.0204286186398	156.41602073528466	5.740622466005695	6.847115016645521
58.382881047563416	155.55468170712658	5.38639741812714	6.8118029717203585
58.649669034168824	154.6775543459001	4.992251078341916	6.893929526744463
58.908189360108416	153.75614187394302	4.713315209143408	6.9098527411246184
59.24825905015965	152.87061691822962	4.404923450842721	6.80785100575346
59.52267602207724	151.97978380934643	4.048088554886454	6.80378856200981
59.893412170980476	151.12240135145828	3.7072306992092803	6.82869404949949
60.23183466695544	150.26305443374707	3.336728369517595	6.79694805501571
60.46248598650849	149.35647426428267	2.9873862635066444	6.757380535916069
60.70245441138773	148.4720312785442	2.5946644464046464	6.692145871851678
60.980693959781654	147.6265042384771	2.1370943054575102	6.710511372710281
61.24542657481999	146.76200423032705	1.7093677661147004	6.734931429666332
61.508592520111165	145.87567167180657	1.3263949361977878	6.583250969662444
61.829691709430186	145.01894123782137	0.9250294899565761	6.39648095796983
62.15680744133558	144.1879154661261	0.4753254758566941	6.490812612593524
62.45647388694047	143.34230040031917	0.03328878595291408	6.467052035752285
62.77809145637001	142.48834627677715	-0.37587871115111704	6.468508383171078
63.01636925094505	141.6107040004621	-0.7910956784359419	6.55613715617926
63.24049588914169	140.73875018973524	-1.2210596718930056	6.511034065599172
63.5584290319875	139.90872434229362	-1.679039000965886	6.3264829398363815
63.79902376314738	139.06547357536581	-2.159545571691864	6.3058463020777955
64.08619817594665	138.27766576799297	-2.6972824865104306	6.316396611865933
64.52505977427514	137.57705818567737	-3.257366691452601	6.113836514985118
64.86621482971466	136.898298644519	-3.9005508005907994	5.807898848446718
65.41011395999156	135.9412746732077	-4.330953286023792	7.913865595255674
65.6844873558414	135.09827388666287	-4.79562798267198	7.821082273656582
66.00758080740918	134.24827287255707	-5.21479446814968	7.843211982027835
66.31924721518911	133.4149566730521	-5.671894420103525	7.929367743536407
66.56666993345831	132.61128356633995	-6.213682979764058	8.063525872706373
66.69842866562851	131.76529018044235	-6.731115748975576	8.409712863847473
66.81392585462252	130.96431083032465	-7.312808074011003	8.790904201228031
67.18893089297946	130.27297572943843	-7.929338548130396	8.864967731464407
67.50772515317452	129.44543089497282	-8.38378231800564	8.88430602931806
67.8640167803704	128.5450666008283	-8.631523922953157	8.688159534156966
68.281101870804	127.73943521594076	-9.048406081202163	8.46642778463975
68.65092177527173	126.93785375759299	-9.519359534441927	8.493807479468613
68.91500868625484	126.07929028814004	-9.959668747609697	8.531853358710586
69.18311843040135	125.20942762975686	-10.376630344163178	8.440868870086891
69.28013877618866	124.33299985178391	-10.839965814447988	8.347868374186396
69.32882078822725	123.48376465806838	-11.362287417390041	8.51162206614964
69.61425990675403	122.64890582433569	-11.809690132470225	8.459716541788548
69.85767858224922	121.81857537204047	-12.302267024031478	8.472839213329484
70.01600299548146	120.95979171293347	-12.787310156841341	8.519509623931233
70.28925661741506	120.10098645684482	-13.210786029443453	8.506291171011735
70.58865332253148	119.27071328999678	-13.67914899069853	8.402076266729676
70.91390061731686	118.41746860071534	-14.077269355490046	8.285382901704946
71.17943237157267	117.5449459847809	-14.477749887920487	8.21502398224115
71.45566668424391	116.6965559033257	-14.925471331423353	8.105132004313855
71.65149698374655	115.81013258433701	-15.318179965636107	8.124286562463311
71.73782306817392	114.8731902700615	-15.655402745229134	8.15784094781692
71.91129756101525	113.95083711526732	-15.992030849709682	8.154194140373514
72.11723616564404	113.03424457600947	-16.33278545622658	8.28124652278653
72.29126091567937	112.10948375422183	-16.670934416109873	8.376331903928204
72.54550195123657	111.19142012355371	-16.971160504406512	8.374443467292576
72.78244012112273	110.24770490880599	-17.190667021733958	8.469751555829626
72.87627161655104	109.27112282867371	-17.370599206095513	8.68066716025825
72.96168385773153	108.29304809876895	-17.515617729418324	8.5170103928595
73.24415729396848	107.34881606834904	-17.682230824401813	8.308067260481295
73.52337529240918	106.41300555094372	-17.89410664371428	8.338278588106892
73.72192169994665	105.46941030142108	-18.163732378243566	8.290983529905883
73.9566833274135	104.52964124231121	-18.415976031000007	8.265557785916327
74.20214473312396	103.59092906651316	-18.654179201685462	8.271726182609537
74.33434652116455	102.62808437046948	-18.881755954686756	8.35636887422369
74.6340386061191	101.68417408235935	-19.011257787326944	8.234704677039627
74.96798958877118	100.75019434418836	-19.115014574916128	8.3916539570239
75.0504704143153	99.77338422364711	-19.311193539774727	8.494521122358423
75.17514220377848	98.80585841090917	-19.531340937100918	8.538809446712744
75.45301934178867	97.85347587882968	-19.649264064811366	8.60000174147982
75.8479242611689	96.93415510013295	-19.668862159484565	8.642469504569625
76.07419645912151	95.96123155668114	-19.711798948011793	8.767437896983603
76.25795560930935	94.9800782522682	-19.792608969201844	8.907396367501299
76.41246605679885	93.99639573406793	-19.90049694744987	9.187374344713366
76.62624751321934	93.02367727785098	-20.003160968828794	9.350326328160664
76.85569426074407	92.05022217881611	-20.01202798056386	9.38018544044665
77.16415134050295	91.10653596750578	-19.90042007955979	9.402287035720821
77.4880197884826	90.17377524423135	-19.73401162629437	9.317295455059133
77.79886044652672	89.23250816033178	-19.5931772442217	9.28314902643876
78.14947649030532	88.31230652317338	-19.417236543444282	9.130404322926271
78.37797449646258	87.35256470241328	-19.27979426326604	9.022814731068225
78.64788299349665	86.39477924923933	-19.217537918273628	8.920089944611092
79.03139151076557	85.47292807006973	-19.182025869921084	8.876086410062818
79.33245717751923	84.52486893119817	-19.122350527207306	8.980030484620773
79.6250441942562	83.57750399015428	-19.005712286355344	9.07976291639507
80.00801078910669	82.67204155719229	-18.829776173501454	9.199776576565682
80.32320240357154	81.74060136298137	-18.67821267832006	9.444448682141502
80.58722462462426	80.79929384985563	-18.481823747835623	9.576965313429262
80.86375720103545	79.87902564045591	-18.201621506723676	9.450462063477483
81.11315093493937	78.94818427645757	-17.93189806535359	9.263561584187938
81.26445462508461	77.99088213755749	-17.700983265065993	9.17412158931152
81.398637018868	77.02253300843003	-17.52023666325155	9.092549844724358
81.72445950732613	76.0978712131976	-17.360747362143382	9.000103781081638
82.11227633759042	75.19463762402356	-17.196161602162302	9.055233325574697
82.36650311084085	74.23721751516358	-17.07176662058781	9.238602001870767
82.58961806229239	73.27263527777866	-16.93705493039899	9.399041355579994
82.83169197218005	72.31652406200207	-16.81650272700424	9.50832078099702
82.85546242739674	71.33369170355199	-16.774476083459305	9.518108316270144
82.75486165034144	70.36766016394554	-16.966643525377975	9.285663336612336
