# Supplementary material for: Closed-Loop Multiscale Computational Model of Human Blood Circulation. Applications to Ballistocardiography
Source: Front Physiol. 2021 Dec 9;12:734311. doi: 10.3389/fphys.2021.734311 (PMC8697684; doi:10.3389/fphys.2021.734311)
Supplement: Supplementary file 1 [file Data_Sheet_1.ZIP › Supplementary Material Article/Data_Systemic_Artery_51.csv]

31.035866570463778	212.94851753895665	16.58372295163416	7.318835633447445
30.77021338341411	212.11641268043454	17.0793798042168	6.669135727003286
30.56538711871244	211.27388102542238	17.590160379200295	6.063011536494313
30.31982535464775	210.45391819157325	18.118289445639892	5.860444950048328
30.195902454213694	209.56993730829984	18.57880034981875	5.667101903822073
29.941113058688426	208.8112871389738	19.178387432762424	5.435731902287126
29.736704972342242	208.06570994120398	19.819531108238916	5.089756800892079
29.67928029657346	207.26902398916823	20.42806574748086	4.931897584048534
29.644741193052756	206.44300979746706	21.00028477980873	4.8148926344216205
29.84048151256167	205.65675698283314	21.579927984375466	4.555687948221422
30.1485263043784	204.79592086096946	21.98259232270852	4.6953547687371335
30.36404941473632	203.94810637045572	22.465801656580574	4.746124235297289
30.496010461401788	203.03198875903146	22.82971184805038	4.839936643691438
30.93563191609395	202.18746623205567	23.035372399383373	4.833593418949685
31.38010007351576	201.3176179352229	23.23434030115191	4.892173420236129
31.70051596692271	200.40953186526127	23.51632905857565	4.719241875362781
31.955522561857304	199.4891515091624	23.832816085510725	4.78683892580697
32.24866137745843	198.61033575350632	24.21685887415764	4.7426817439946225
32.64094437385102	197.7853102115796	24.634832285426118	4.826805700541236
33.08439064779937	197.0086595386344	25.09353507526497	4.930609974715182
33.45491968035224	196.21113822153436	25.573243936720996	4.778037133186481
33.74955581512273	195.32928996912386	25.939699025796465	4.824801278577488
34.12086148744798	194.4552001399717	26.2553323623196	4.646109661677995
34.54128167514147	193.624037022254	26.633538830814505	4.62133265290186
34.97088378297953	192.81032911930683	27.03751687423328	4.61779300979588
35.29268093061377	191.9892516080292	27.494697169350744	4.7660160612847395
35.575182655948744	191.1497913243884	27.952267742196856	4.963693442103165
35.99961358791664	190.32443207028066	28.33542804733628	4.898118981839609
36.41112905223561	189.48765295481977	28.708579087995286	4.82302695712615
36.81609005246956	188.67641962479706	29.131938149221845	4.791633069902682
37.20440306457533	187.884605572504	29.59716525796348	4.811746923254802
37.45994817760793	187.02954335236905	30.05487428138735	4.751198311019108
37.80857342979137	186.2485803854235	30.559396277153066	4.64327910277498
38.29212185219645	185.53215556814553	31.06845927987267	4.674651244699015
38.70533169193904	184.75778383745723	31.5581639786061	4.667895774977407
39.15652140371363	184.02210668991574	32.067710112785605	4.695636060212666
39.55589157516318	183.30302300239944	32.62419870832026	4.722934167012241
39.83138545593188	182.4640088792631	33.09539633258252	4.75388443686854
40.229753048922454	181.68282429727057	33.58410502511778	4.795724008031798
40.60730480508475	180.85983042290994	34.0083676795122	4.7231755490315495
41.126308263703166	180.1081900081079	34.418188593208406	4.6141928697619035
41.48072167137577	179.30305615086218	34.90344948969115	4.709208594169366
41.89116944047102	178.5179307642039	35.37154379337551	4.740768844065058
42.320601295535	177.8467709209074	35.98434727281881	4.567568205394103
42.83754242626612	177.17038943348686	36.52025729197453	4.775692765298144
43.397527608777224	176.5308523503662	37.05288315703322	4.65555772012816
44.00276360102289	175.80369352721712	37.391998891650864	4.7240848922177845
44.54446202904124	175.12005354658586	37.89200150248971	4.822351348643483
45.03963913497896	174.40688298901836	38.400157432702215	4.812274803344854
45.4751539286927	173.7200284175134	38.98890210483579	5.00486973368645
46.10998818454646	173.24214756832225	39.598202865634626	5.057578637556998
46.826029571948915	172.66097981106515	39.99428827284456	5.049360146228264
47.54479469797244	172.0581963529762	40.359135931829705	4.894708022049399
48.15497352021636	171.37378980325906	40.76182356894218	4.75060200513255
48.54250573425042	170.55539277599536	41.18569435178799	4.5143321586437795
49.21271623629585	169.8714295002546	41.4518854361834	3.924718695921531
49.76421306466011	169.0491816688873	41.450846159705925	3.7224747582069644
50.25192853660079	168.17656753867047	41.37843190372574	3.461524649353029
50.77088998729786	167.40262700888704	41.673674109166676	3.1043677649750814
51.36445070183271	166.80435568157628	42.20735831449566	2.8352673365962997
51.94433201127626	166.14811417624318	42.68679995018574	2.776744455870453
52.75062855682575	165.66514895992046	42.9629114482245	2.890532599914932
53.43511593672586	165.1791716018428	43.44595515580338	2.8845996039503987
53.860085339088414	164.47076688871533	43.98090553778065	2.6813109031265863
54.431686494339154	163.8037036414844	44.434202894394666	2.672788488957315
54.888905407897546	163.27684146705852	45.114434319065936	2.789420503989236
55.25090231550766	162.75071620431223	45.888807302465786	2.9429843739134443
55.57137313745188	162.16683230206584	46.641354132929706	3.0939650942257146
55.997253940532815	161.60725372122988	47.352852849523465	3.2528480768858103
56.298882734829014	161.00402005012927	48.065288480377525	3.405691155154337
56.24823853674414	160.41533909186748	48.847090610198315	3.197312868577349
56.419449890849485	159.76528529960197	49.493141153177916	3.1322449843765243
56.83862576522269	159.14408738603683	50.12526550423022	3.0870132392849983
56.99627091388295	158.60647588541752	50.91052670140263	3.109519739068263
56.98644838675064	157.99661796712394	51.69364533130435	3.2282562038740363
57.1208133900329	157.47097625745695	52.50706595455636	3.1961377815077263
57.126378848155156	157.06878265984187	53.39120655786448	3.2274761047006524
56.91258750935905	156.44129385835183	54.11161995518637	3.376392602704652
56.87691773801198	155.6605816386612	54.704819961456074	3.50975492224402
57.07183806795654	154.93848377459545	55.36461993865085	3.6329022733489147
57.015468727554186	154.30556004785376	56.09601577708292	3.7094347967414385
56.68206519324296	153.7617080076747	56.83809578679604	3.6562332515254994
56.528026775978624	152.97698819883578	57.4354757090215	3.6857143490843427
56.39525644911963	152.2985509674767	58.15218537468303	3.584228830615611
56.3910866265825	151.5431690688444	58.78965025208764	3.3443855294578104
56.09424691612707	150.80449711349385	59.37072471246172	3.227236707803922
56.22021233846201	149.9180490177183	59.799730926698366	3.178882874156905
56.10939431039906	149.13364348773308	60.39289431423515	3.088715349782265
56.16094462896756	148.5539152603188	61.20575880187569	3.0833500529811504
56.29762005655516	147.78965928170163	61.84290996723203	2.427362665513563
56.46421922811866	147.04490440527422	62.497260501778214	2.168543290225191
56.562396114580636	146.23831211669182	63.085699146917484	2.156289498676201
56.60906651128421	145.48356194505516	63.687225232779085	2.2546633491680765
56.37724675399623	144.85809906114832	64.3118174092424	2.148864790520986
56.76426756215971	144.18289783138223	64.86620235792638	2.121929564915054
56.572402890507036	143.4416978447442	65.45822744743809	2.3192250390468643
56.731319697167784	142.62231393275349	65.91134053245936	2.359107553559575
56.32755446543608	141.85891991855294	66.36311942373112	2.4822765976281995
56.674532114267016	141.55819788590395	67.19416554212982	2.5805332332175106
57.186315236238244	141.1772943727061	67.92876268637873	3.005672029859742
