# Supplementary material for: Closed-Loop Multiscale Computational Model of Human Blood Circulation. Applications to Ballistocardiography
Source: Front Physiol. 2021 Dec 9;12:734311. doi: 10.3389/fphys.2021.734311 (PMC8697684; doi:10.3389/fphys.2021.734311)
Supplement: Supplementary file 1 [file Data_Sheet_1.ZIP › Supplementary Material Article/Data_Systemic_Artery_52.csv]

82.87690006023118	72.09550145904606	-16.692155075825156	9.519898377390358
82.8876031625691	71.09554502302412	-16.763973471623842	9.542615192512976
82.9192646682451	70.09867602447547	-16.878447559303055	9.360101098227808
83.01973349753125	69.10578194229522	-16.976680219302295	9.183979621375608
83.29630098651441	68.15531887956506	-17.12532430205256	9.031648543002216
83.52611018071053	67.18319859751553	-17.149776635404592	8.627042172369157
83.50195353558676	66.18717201480547	-17.18966881932849	8.145682708539718
83.56043674030677	65.19165771873196	-17.14579612908193	7.839283128072878
83.82823272863472	64.23098164537622	-17.173828658875177	7.58182626580966
84.07941537076294	63.26151684261048	-17.178459975206497	7.435294458327202
84.1547129331316	62.272630780229576	-17.092028284760136	7.467733894243027
84.07272722684237	61.28131574530093	-17.02727849656014	7.476450330287867
84.26043672184723	60.34089822058702	-16.851621081846844	7.2358655026652965
84.4634121102192	59.37546236346435	-16.770881253756993	7.034361018470603
84.6543387477071	58.3924477560762	-16.787757607309864	6.9387540662242815
84.83074786564092	57.40605700277032	-16.809997918953737	6.91603596277925
84.89134866224984	56.41008621207187	-16.764335527326207	7.000356859115604
84.86432136592332	55.41055726900811	-16.687094412007795	7.146344446050167
84.85524324753594	54.412676903645895	-16.716158070499414	7.052660119644853
84.97084472717718	53.42869506327247	-16.8405539916914	6.851047711358884
85.1718517207154	52.45396499976319	-16.937409313901547	7.0124343332648715
85.15711650629466	51.486047859688966	-16.969698377302507	7.136579137942675
84.89717335512479	50.52367937285509	-16.989431675499276	7.153631612620742
84.88213876418155	49.55573119187723	-17.044759918171387	7.039099786460138
85.16431365117809	48.59958534300272	-17.129710784536282	6.898754453805482
85.3544773532525	47.63391959353313	-17.187222850416642	7.175960581716016
85.21511876317749	46.657359771635875	-17.14950634490139	7.334692572115071
84.86481343103321	45.72564191571555	-17.03627625948475	7.456067002940552
84.6254531177583	44.775389515875055	-16.972558694258886	7.5786735054688465
84.8313317370942	43.80806730415965	-17.084880017774324	7.394708692861598
85.09259026215007	42.85525425811064	-17.208891557368727	7.0294112007424
85.07631009284523	41.858266348286755	-17.251356439957956	6.937058879593337
84.95269853603895	40.87189512593858	-17.16920965892861	6.875417790764475
85.06146440509778	39.94014621177058	-16.820996526298064	6.858822825697009
85.10510922698411	39.013509290501425	-16.440904680773595	6.772780406853866
85.22028008075648	38.044279309337675	-16.221453028853215	6.727161648079648
85.01178468169188	37.08850964460989	-16.016765828027903	6.708065254991081
84.88476904931473	36.144181468738	-15.712258801686643	6.853030039782387
84.97253052265515	35.15776487660691	-15.584724433070129	6.8493932758281835
85.15860896239707	34.196032953741145	-15.378044549022695	6.875361725461321
85.23116841932098	33.20442298891059	-15.43215321450974	7.035112465920514
85.19559543297459	32.22358583908527	-15.27319889525898	6.991620729435123
85.01829473863408	31.243841677467078	-15.18639184615882	6.729259236716086
84.95141844243565	30.252593134093043	-15.08197566764855	6.5325774676615715
85.01684330269313	29.27041356518693	-14.898620267834753	6.541022009129449
84.9718615272793	28.29502809009539	-14.688357161980468	6.707504584474143
84.77498980704378	27.34280186979596	-14.451866283614004	6.9743874378010675
84.71078995323637	26.368602556626687	-14.262293778536838	7.046920651657628
84.81049928154468	25.41358588221814	-13.991822431355104	7.072717540164018
84.88898496210274	24.462263303021206	-13.689367512912392	6.917184784456059
84.97897856734232	23.482079400492758	-13.536128631628724	6.755331538017026
84.93782271475393	22.493299173579082	-13.438027419038628	6.850255553339813
84.8695636838005	21.500686719159795	-13.343874551549419	6.903535275150907
84.95960084248311	20.510150075319856	-13.2616279436574	6.815822671148633
85.03202749462962	19.525881897677678	-13.123190122703065	6.637072744351721
84.9546218184568	18.541984857933375	-12.955914022855467	6.541734459802595
84.88632714677307	17.552679566015208	-12.823913497414269	6.7000002262570515
84.94464087681301	16.559645420563367	-12.720675652772027	6.794536301732823
84.91013772659107	15.579370409492826	-12.643797506613444	6.707635413585112
84.6673678502082	14.609276873019573	-12.613398046696844	6.579219394965641
84.53429957453879	13.624704371179568	-12.62848253545399	6.519653547990656
84.61152818092042	12.62909543183121	-12.640420988824296	6.483190829440056
84.64574569445726	11.655104797399462	-12.588144797653888	6.489485133993391
84.37840177548654	10.719010990508169	-12.379271073717101	6.511852599843087
84.2357248615931	9.79472803384377	-12.135730267423504	6.460638080645873
84.50267080662577	8.843299135223495	-12.010068801691238	6.332004466136169
84.6819751982261	7.885688700594465	-11.908312464803728	6.241389260985542
84.50152751814706	6.914579960737973	-11.755332207400565	6.1918745050367106
84.45730991361872	5.9252545231625655	-11.615475022769889	6.3731699964222
84.45270521798518	4.940397609978599	-11.47406921102568	6.530968727956168
84.17587574428549	3.9793878953012847	-11.420672020891113	6.482681792499733
84.01348105948098	2.9933787730072017	-11.365221701006748	6.396288460717307
83.91937427688723	2.0036554728942435	-11.26953027517023	6.372464826197249
83.56354457058549	1.0704197310621573	-11.302463400480221	6.493813162007086
83.57502236293641	0.07796774577136885	-11.354397612060602	6.288646132012288
83.73170650089592	-0.9050417685752756	-11.250512216049396	6.1132954604582865
83.63190045339843	-1.8867067997891949	-11.076861585413889	5.763392820035627
83.63837675605066	-2.876094458407512	-10.921550499667513	5.964542681338845
83.72509398137393	-3.860170480733009	-10.758881106949627	6.181349538640183
83.51428994113827	-4.827716163839583	-10.64351672948444	6.183436457464021
83.4710007551708	-5.822778811811251	-10.697581726439147	6.224153260072784
83.39579018431655	-6.818654793366779	-10.774127501330439	6.305991081255801
83.16935025801587	-7.79309264882138	-10.788242599730987	6.391010798645448
83.04313442877513	-8.779211248249117	-10.68963201059855	6.4946091671123245
83.02492007745428	-9.778563136789558	-10.704875575173915	6.31404493148864
82.86830135374836	-10.763531651125131	-10.703816993628916	6.133218380039885
82.59335428074675	-11.724680774994258	-10.645423062560234	6.251333234231072
82.53331204178096	-12.705266191040238	-10.557441393117816	6.261059784274898
82.70518030924515	-13.685268938779593	-10.48681939098474	6.148116040178078
82.68159000111913	-14.667363297590551	-10.40453697110401	6.089071131106186
82.52804765458043	-15.64700467487439	-10.26942228981786	6.113139459654099
82.471552066193	-16.633743939581592	-10.121469443142722	6.143719247797675
82.29387279528328	-17.6020807364703	-9.999492126774069	6.270202423185586
82.0760782840723	-18.571176308631458	-9.875768497373867	6.342443531099712
81.87915235078928	-19.54835060455049	-9.768135797808652	6.446523107721261
81.65689068359742	-20.523937240651918	-9.709803907814752	6.13531052083189
81.56850398038178	-21.512742311743175	-9.659898279488951	5.919448608143628
81.52302924180427	-22.4988989939734	-9.537269290069132	5.742072525656152
81.28686295744426	-23.43532357044051	-9.303348019958712	5.7110303160874585
81.06164881887787	-24.368133078521765	-9.0621488333477	5.881829603938766
81.06293559427337	-25.334145664015995	-8.828821318675798	6.0843006892576055
81.03889306661691	-26.280555748482573	-8.549313459094243	6.388171807347823
80.87362608305753	-27.2373527970947	-8.324711206104265	6.37534674014429
80.80640236767792	-28.22057979996869	-8.182526420723098	5.966122772790998
80.64422248695537	-29.2068611722489	-8.205657334035525	5.776826673935908
80.49827811534048	-30.19303277998445	-8.293165108348864	5.67053560492569
80.37322807892157	-31.18083739659627	-8.302119993187274	5.689070427880987
80.12726050204971	-32.14599955022402	-8.232754650586049	5.7337239379375875
79.99788720275694	-33.1300480168219	-8.12150103910171	6.165394790050987
79.71219636385939	-34.07859150674049	-7.983330473327964	6.2598852088239525
79.57895594209288	-35.0461902835066	-7.831759069717952	5.981121214756943
79.69302351533163	-36.034798113209476	-7.7481833547812355	5.9481760081532835
79.58398010824148	-37.01050918538292	-7.605441013246473	6.072888632907768
79.20307368512846	-37.920548858554476	-7.4315253200224936	6.090850104058161
78.89546167870053	-38.86806770370767	-7.359507136718991	6.127156112485268
78.869745407495	-39.863046101552136	-7.265100523692335	6.169297591503242
78.9566421110314	-40.849807024977174	-7.11663772744542	6.30671991362342
78.74380767697451	-41.815324738572286	-6.987704152292523	6.274157814699703
78.40234679906516	-42.72637317653239	-6.755397527077768	6.243063071698002
78.41418439315984	-43.707817725947244	-6.5741364715841994	6.213756436003892
78.28003899563134	-44.690034716485876	-6.455266513577891	6.13074181257414
78.02793414783024	-45.63609345075968	-6.25221970015937	5.998730599729253
78.09254376511329	-46.621665418562436	-6.122993013691775	5.843122374762244
77.9672305062934	-47.59008713808306	-5.925318195768664	5.863813061851863
77.77178866410215	-48.56378051207244	-5.799283637800548	6.2331334758799635
77.7197142769514	-49.554836986143115	-5.674649639999109	6.442705021179209
77.51389412155085	-50.52994968953504	-5.65924017773733	6.648048597489395
77.37825098572192	-51.52045229001875	-5.621087612835424	6.706336201575672
77.17130232295537	-52.495791564384724	-5.559171604013235	6.511320862766753
76.74690473367575	-53.394964462087174	-5.503529817098321	6.196442745332959
76.28404473612468	-54.28078405823188	-5.4195856487043335	5.920844539043521
75.94803896422843	-55.21256269461561	-5.298437937697972	5.442787067823264
75.78507797789169	-56.19320813433171	-5.23529234481096	5.146691150531117
75.46427593470204	-57.1258566767969	-5.190195422893487	5.054689935768855
75.15559899769707	-58.06276274439993	-5.061850247735926	5.131442764327606
74.83062296911332	-58.99852782242781	-4.941639875023148	5.04238286470698
74.61093243105049	-59.95578072607255	-4.8199943836679395	4.940244590120063
74.33543978626919	-60.882918913263204	-4.6325521528993105	4.898786883515118
74.05956967986273	-61.79335488838165	-4.362617535919777	5.115991942805664
73.88194405184439	-62.745580808629065	-4.125828938907504	5.3766271119231215
73.77027004898824	-63.72730881759018	-4.017998684752406	5.447758282982298
73.63887191607371	-64.70353208595361	-3.9681498511891946	5.555121362058081
73.28829569644904	-65.63490132578197	-3.897621767425902	5.654293576432801
73.04392316652476	-66.57243659764202	-3.7385627281563596	5.727273718116326
73.00791370261979	-67.54311929563264	-3.5051625828164954	5.800968725639384
72.81278828198658	-68.48129152171768	-3.294533090826366	5.772115278031294
72.45212975548702	-69.39721346264635	-3.2036298834689285	5.666193148590659
72.26363030564684	-70.37290579664693	-3.1551750232753344	5.655004549156577
71.96023151429702	-71.30931473109848	-2.9708041577872906	5.6448805984999995
71.67511319926867	-72.26317755975374	-2.8718880154294695	5.506834632566334
71.44978285887893	-73.23799824588367	-2.869411392082262	5.580030467006259
71.33736190287816	-74.22744437602046	-2.760917033193601	5.414025180217523
71.17544885404904	-75.19939875287156	-2.5828899395703915	5.336881818193431
70.93475848753184	-76.16675645858413	-2.4942179040814327	5.4605786047987
70.83620542094866	-77.15483012450397	-2.401799186104275	5.582302294843377
70.49215968431389	-78.05952562138114	-2.1470318275112374	5.658834346549276
70.23428272833888	-79.01296111241373	-1.9957501070696662	5.655201891241247
70.13756592475224	-80.00962358860554	-1.9305860064196816	5.653131018268415
69.94140963608164	-80.98430696476308	-1.8003619420532733	5.94143220536804
69.87001744482559	-81.95713694649707	-1.5659501153086157	6.211220434160735
69.80805005869826	-82.94182464932129	-1.3807074570177338	5.701725056966255
69.7652567816324	-83.93379456900848	-1.2449179372923593	5.568169598254241
69.58008660009031	-84.91572383943901	-1.2971088854598973	5.469793423126997
69.43393677981587	-85.89950635006177	-1.1887629320492654	5.349378785911109
69.10833364076417	-86.8389599926316	-1.0755454973602983	5.246283760157937
68.90486243077056	-87.80951809007422	-0.9459020060120878	5.299010995658823
68.54893735465802	-88.73772266566871	-1.007653768083107	5.4828452887240635
68.34569637229119	-89.71064987753194	-0.9720016029544006	5.565812960775041
68.24703327798179	-90.70479735933378	-1.0223896215027646	5.4087377075031355
68.09226589795955	-91.69045940575948	-1.0768052745509469	5.403389281927401
67.72655241502856	-92.60752325904555	-0.9912629997237655	5.354915890811546
67.56458584332488	-93.56257567331724	-0.8296593960129993	5.230110270628744
67.57471361264236	-94.54046138724529	-0.6177633441076572	5.0166921809073255
67.51105277812624	-95.51719982855938	-0.4072164905076128	4.889601978274347
67.43270875561166	-96.49217506930168	-0.18481246341350754	4.934094398790861
67.40033389798943	-97.47158806808113	0.025785422005553348	5.031413629801395
67.19922253557614	-98.4308962410364	0.1610802075542881	5.043130929448737
66.90255251444673	-99.38447627006703	0.1665754955532849	5.038011631495853
66.6729208856334	-100.35472685173353	0.2040006961227466	5.23839402825647
66.46324495985117	-101.32144105086675	0.3206973984761906	5.5196208289038715
66.56764012179806	-102.25010024451305	0.45148457552783045	5.636927820030786
66.68786670786113	-103.16897416131279	0.49434596935382125	5.540560576755717
66.37427457626912	-104.10508960970267	0.4650717207510221	5.373056703830909
66.07180979717978	-105.05252904750878	0.544212944231045	5.371422819828067
65.93543117292002	-106.03651089618354	0.5992390339825739	5.3584175420563565
65.87422773252247	-107.03036004580713	0.6179423994593712	5.4428099095947795
65.73980001585021	-107.97749550950088	0.8620155332792151	5.434423186484112
65.63062915429956	-108.89341468806191	1.235316672042359	5.442904671209817
65.57574361208547	-109.87261585548005	1.4147738755657242	5.4907340981721875
65.53867389821977	-110.85360022530341	1.5150900567627201	5.376503895805156
65.20949961715586	-111.79349385347001	1.59374670180699	5.322383275247965
64.88781960055853	-112.73138542137809	1.6703703673779982	5.37622148743441
64.79179877410374	-113.72475888951075	1.746567775536437	5.394674671162376
64.65297186598531	-114.70340973518002	1.7078786911626116	5.465114841070663
64.88955644161673	-115.66339026972689	1.5657708620309716	5.564662454001039
64.99237512938176	-116.63699750079174	1.4440335463246052	5.582689437826389
64.57039055093922	-117.5423830885456	1.4402658200405332	5.353069145911345
64.30293136919006	-118.50803111938144	1.4457845622446917	5.309305042783781
64.0620201018798	-119.47926578893579	1.5184392728183354	5.189795945089381
64.00069765714154	-120.47000456964527	1.6502831050577926	5.166573157737936
63.96785624183669	-121.4263113379998	1.9456915811179472	4.959569997571645
63.84884118853874	-122.36269743615573	2.2841335273868943	5.03745566710701
63.773327096505625	-123.34696147752177	2.4164171663909837	5.348455306396123
63.76723693632811	-124.34492258926853	2.3805715158688816	5.345268884715114
63.58849630146367	-125.3008763408311	2.5685122553137085	5.13670180993227
63.59267493530473	-126.27803228591294	2.710879697551043	4.990452607072662
63.83254296402506	-127.23906674587826	2.785679144125026	5.06862334691658
63.81782542434885	-128.20769141472562	2.918883633186148	5.123349250378549
63.69795711320995	-129.19775945599446	2.9863041629335383	5.092813862004298
63.54360422872048	-130.18565478436207	3.0445362975970696	5.0574554374865945
63.29541260683529	-131.14702499351037	3.1712444459758604	5.051245503169024
63.06850235090837	-132.11543896701517	3.2065599074542623	5.136841746596589
62.99387935419868	-133.10675022550438	3.177697879207686	5.3967658760437685
62.8042686761227	-134.0487780586733	3.3207276307833693	5.425715575358529
62.61163004573311	-134.98004486188617	3.585153868804799	5.122060524992944
62.58642606302863	-135.9561301362458	3.7986526809521486	4.868783760918281
62.48786434465999	-136.94132731356592	3.878045732801548	4.745874779803699
62.28875079940069	-137.9243827500181	3.8750386457211623	4.967892532049602
62.13704663817295	-138.91327058076251	3.8875481917504926	5.353207760254593
62.12683685456112	-139.90883901801652	3.8323041449482274	5.3164624164526
62.17183669527505	-140.90083702593105	3.7303355393069815	5.259345906818229
62.080879720271355	-141.88183965232744	3.803522328739163	5.26050689154689
61.954615605034874	-142.82972843200977	4.089721262794738	5.278937489409591
61.91773847485038	-143.7943112179298	4.325607400765207	5.317229705282868
61.7885970318084	-144.7803924207524	4.36664415785995	5.357621024088461
61.8959058098754	-145.75431159404002	4.348845802768455	5.5975025982136435
62.272310515063204	-146.6567755346297	4.411382918450642	5.661530525398802
62.0883372504252	-147.61736344373028	4.540942226089213	5.4507198932438525
61.8046880198429	-148.56121081749154	4.655418074769853	5.402116363791659
61.93877129846702	-149.5478113734749	4.667378863585466	5.39390460159947
62.15578335922136	-150.51898584111385	4.588660804799458	5.5390835707277475
61.999119828222916	-151.49598429229502	4.466993024361413	5.697166855639952
61.75383388139561	-152.45750945072143	4.3728584014570675	5.7881047270068695
61.983673813500175	-153.419814603321	4.36222453480733	5.4928598607373855
61.921493900525654	-154.39704569302205	4.184462500809667	5.214899856667293
61.95579238164782	-155.3866773665371	4.058253660506702	5.370497211485571
62.07508032630533	-156.37636572615617	4.026104930315793	5.5264960321784935
61.85951445205648	-157.33281082734868	3.943450616945604	5.682935222876832
61.87254589927219	-158.3129616313715	3.8442439837144726	5.825976019869397
61.88548207564004	-159.29797146418719	3.6977637390200093	5.909821064967455
61.72277581345222	-160.26060499522626	3.5168743317541478	5.7022258160522785
61.903203136869834	-161.20922957517283	3.4319019117837786	5.410646641483419
62.006070534061166	-162.18875717240354	3.376343691173436	5.212263050589765
61.972556412109334	-163.18825868500232	3.3649822615832825	5.293140893255091
61.99988386501128	-164.18918838992104	3.388769192823102	5.481137995909926
62.013369972843414	-165.18906257016152	3.3625664768195382	5.7047927135088665
62.19124883100589	-166.14225698361918	3.212839728185636	5.658389749951666
62.52192094424066	-167.06209548950255	3.0005086698936614	5.575691578458465
62.745192278272135	-168.02060942667964	2.9148240504999663	5.55867453611574
62.91056973691553	-169.00821330809973	2.9528508735441013	5.587640316068959
63.07327342919542	-169.99091102375434	2.9321640265456033	5.72920949985664
63.06717629256413	-170.93983447934173	2.7000870015707203	5.81325989630544
62.930252953926676	-171.87078876668994	2.4781892921599358	5.581628755294178
62.9736383992696	-172.83879272382592	2.5538990459610824	5.309048866019568
63.19246690386828	-173.80719869631702	2.603827409480062	5.13004215874297
63.28012329319648	-174.80250328373177	2.6091811587605913	5.123191113215424
63.47183313049525	-175.78529843274737	2.5900260868559712	5.151726879452381
63.69438276620657	-176.75581548701228	2.606022498922985	5.234806377411002
63.94104351021802	-177.69747164796897	2.473208693497145	5.315448978573987
63.81160323227322	-178.67373378059838	2.337459769198474	5.2206605993367186
63.63842691235296	-179.64362062997637	2.23936384440713	5.205593865360964
63.724409313793124	-180.63819228881223	2.226785932585444	5.401495722373955
63.62056472319867	-181.6313179834225	2.235532127974923	5.288745623265929
63.75106293956389	-182.62126956001913	2.2621867741804977	5.27729933195022
63.95402297843711	-183.59420182586953	2.155298081745831	5.575237149779052
63.950284015905886	-184.56338807804303	1.9049966679461356	5.870316154792937
63.91158277251961	-185.51764284795516	1.6124153771021774	5.985722281981648
64.22168423252107	-186.4560153837657	1.4576443706243205	5.9107935059979075
64.4117613690378	-187.435566428313	1.3709317906922476	5.69637156952446
64.5099398701325	-188.43262865286087	1.4183923496530058	5.3970063413449445
64.58915584076907	-189.4306639746404	1.416878909778919	5.319033368007622
64.75633291042358	-190.38461359909527	1.1667873314921868	5.530610689857095
64.7776290433702	-191.3620270137654	0.9486745955396653	5.641395462270631
64.88120260687595	-192.32832719056992	0.7134510595120978	5.7127508167950145
65.21737223940038	-193.24476809553028	0.5007685665199656	5.604296130518983
65.42082482151892	-194.20517640280266	0.3194050327899874	5.457932314230808
65.55995346553576	-195.17520982910517	0.11559628969892866	5.603442481446673
65.8344480189112	-196.11644578653025	-0.055116515542696955	5.663044569343969
65.71177809736405	-197.07303712457121	-0.11890592788439099	5.51986700308417
65.60849494392514	-198.04613521269303	-0.28632758337900843	5.657990631946673
65.45639817280134	-199.02375260057684	-0.4038083905310637	5.837301001903726
65.56331312038427	-199.98875733632468	-0.4727268425631962	5.648904204547602
65.7730830013979	-200.96476605868114	-0.5400803561533633	5.531233895082531
66.04581574583922	-201.9202698057989	-0.6441916170304098	5.581166875523981
66.3396961424643	-202.87239959587598	-0.7266438854329081	5.456609331466021
66.4264249195712	-203.84621680743265	-0.8503024049198828	5.329540798072048
66.46752428789839	-204.79240275120654	-1.1360004920890046	5.613520917988185
66.71003200087128	-205.68118420477174	-1.5054041601526176	5.909625573237053
66.87129556540283	-206.5947661236673	-1.7687359269249845	5.874761519990698
66.70088183818187	-207.5654292759275	-1.8794282943254863	5.724686736693423
66.57291822077387	-208.53877594365275	-1.9693954682716115	5.681043403913986
66.64634107724093	-209.52452466419712	-2.1167006891431894	5.351322458775153
66.63654260494293	-210.49624674145795	-2.3422442932480414	5.2483804705266985
66.61843417069971	-211.45430416434343	-2.602685373328966	5.429696137910953
66.70470345255474	-212.40402974854524	-2.8861389467694383	5.6261664677461205
66.73116903739488	-213.3586029623758	-3.116728278307078	5.7594213360679625
66.99481517962856	-214.3088602557268	-3.267527973716934	5.856815439991724
67.22931049555747	-215.23311239603092	-3.558469436153465	5.838729979646582
67.5691957495081	-216.12045574254557	-3.8296757961434875	6.007533171803199
67.80370389960498	-217.09265467814518	-3.831488192015466	6.0821035214760215
68.03834373782396	-218.05127282104453	-3.855518222089864	5.954099253536425
67.97033366665444	-219.01636896843084	-4.102602551332831	6.008542115069727
67.99169071740226	-219.96277158071584	-4.423035855594459	5.7816695945839225
68.11525188678984	-220.94048376945557	-4.589367554926644	5.595928824007825
68.09476579088751	-221.94023222976347	-4.610447389414005	5.520584167875967
68.27687751165851	-222.92130116696535	-4.573293416073011	5.378013463703732
68.18758403125514	-223.90400996144353	-4.730903638393197	5.283553510207518
68.42403637877881	-224.8666091911948	-4.861245764137914	5.294007354216213
68.43333240921145	-225.86538557266175	-4.925798164487781	5.3538084361452585
68.46811774055016	-226.85731562563328	-5.071447657019464	5.6781766505272735
68.37593620964556	-227.85254574036372	-5.136342996200931	5.937230308408369
68.31376421381626	-228.81732087994394	-5.391081195096826	5.449052847605027
68.258799545162	-229.80655514825708	-5.334685298955133	5.32267807228961
68.44136976101666	-230.78526701268237	-5.3291247843854075	5.315388662531111
68.51284203279607	-231.780511036727	-5.390147912770413	5.28834521040419
68.66909958801976	-232.75472094169137	-5.535075999206276	5.178820311579717
69.01195793602126	-233.68472074021793	-5.642402740112092	5.176885247403414
69.1805393485618	-234.6610727042883	-5.709097349710928	5.280527112270842
69.4018191818376	-235.6276481716525	-5.819474397726442	5.438180508361804
69.34218393205646	-236.58926146556138	-5.945146525485177	5.666942452288795
69.10922346174631	-237.55438260496322	-5.998770408485436	5.811491300114313
69.13658794821191	-238.50701836409547	-5.876730243272945	5.30203909030932
69.32603921273865	-239.47074107342456	-5.695348741226079	5.046032353405231
69.53016390510186	-240.44487920738592	-5.649415202718755	4.954852466208719
69.813611448074	-241.4061151231735	-5.6550749262998234	4.993748539852417
70.05763698313129	-242.37667790055207	-5.620952471644399	5.183541774644421
70.19257201905698	-243.36886963091993	-5.592789771171779	5.327376764738626
70.2123616208985	-244.3680684434054	-5.572537076064788	5.204050269146512
70.33944177654674	-245.33569243203928	-5.503524200366546	5.120879703788206
70.67572030400609	-246.27081466198447	-5.471417844419905	5.086012665147126
70.91923117048225	-247.23272212137115	-5.5704613407728525	5.125139559956362
71.11883682813783	-248.2075445565135	-5.631513117710603	4.831918929221347
71.4000465136646	-249.1684079758991	-5.596368472306482	4.606921097236064
71.58502745511977	-250.14972529298282	-5.533068099947941	4.8800711252549505
71.75751189707185	-251.12828690644386	-5.464654910373559	4.9878263814654735
72.09531283531481	-252.07015477350924	-5.445691796110494	4.995629116568344
72.40757621932039	-253.01189265038985	-5.31903938464753	4.772839868548725
72.59488438787453	-253.98164594956444	-5.166350745466274	4.744121016100542
72.73166069035425	-254.97039963957317	-5.112128221390383	4.787151226532446
73.03670233470967	-255.9192735911678	-5.01963124091469	4.700509353947478
73.37255044722525	-256.8493505491984	-4.880604929426029	4.7760096911171575
73.48219391469085	-257.8310789645517	-4.781168412023897	4.910675434696925
73.44587801087005	-258.79831578956754	-4.602009640971449	4.814971322462907
73.86634360348071	-259.66546625424587	-4.3488548387895705	4.801779710164196
74.18210647052894	-260.55471767281904	-4.034381960493195	4.868030707187706
74.23093794968635	-261.5221890855216	-3.7850229262250195	4.751832307100299
74.52021302837298	-262.4734745394986	-3.7379872079876373	4.5408124961854375
75.00988649813313	-263.348124016596	-3.7409415739513014	4.46410505224214
75.28231116573596	-264.29800008822184	-3.6091330532993364	4.493899479387776
75.33734285008437	-265.2739065839355	-3.385156875383406	4.800946385337725
75.52831706382321	-266.2446391482602	-3.230763061769078	4.833600728833053
75.85193147983188	-267.19074730485	-3.186020890602756	4.795759489116821
76.22063961804596	-268.11851091213606	-3.251871951794985	4.5408214892512895
76.27482703210342	-269.09140666296184	-3.1106478908789565	4.792830065859235
76.33713803144748	-270.0053602361217	-2.724527379430914	5.0360623084817435
76.59604041262776	-270.9165458253011	-2.419130774657163	4.833189488218988
76.83403063804234	-271.8417911430989	-2.117438060280037	4.8357724185565365
76.99237382623973	-272.7895811885464	-1.831080603607505	4.942942216868209
76.93289596764667	-272.3209565258909	-2.814355126869501	5.727020816296061
77.14611179982519	-273.27352680042964	-2.5992575106513205	5.661495990715129
77.38984590897685	-274.2119658664645	-2.35339988310631	5.538717607710946
77.60640479023061	-275.1585682799974	-2.1141120281260077	5.532567542316152
77.81280657004979	-276.10708117956415	-1.874561363027271	5.624043093310822
78.06122381860739	-277.04504892549335	-1.633609920114493	5.794675374851745
78.30086136483293	-277.9962456470372	-1.4382305463113998	5.843599568277542
78.54447381029524	-278.9364135717935	-1.201159730728328	5.767825604726008
78.79305348998817	-279.8601534980428	-0.9083742137106877	5.768749831354682
79.03812640132286	-280.78850360865056	-0.6273346796628392	5.831182581547177
79.28659229790885	-281.71552999367066	-0.3452231861029421	5.812493944700816
79.53830881943747	-282.631663010969	-0.032029089742142455	5.854018509495179
79.78970313739904	-283.55275387542486	0.2636404952353194	6.011326003338805
79.92757262335034	-284.5096898250313	0.5185783732577265	6.087449123518183
80.03077718103246	-285.4682788223855	0.7848798938570094	6.1719385814008865
80.17961468398302	-286.4045609809359	1.103783122370433	6.255196610989652
80.37496621908707	-287.3361646666343	1.4113721977524185	6.235032890539407
80.59608682862252	-288.26762669286785	1.7018441712808237	6.185773117772723
80.79589403710058	-289.19883191173244	2.0080599170671247	6.142343542868686
80.97286706560011	-290.1309230366056	2.325168641372082	6.124344743313739
81.09944378374853	-291.06631385323624	2.6559817344768737	6.052228339408331
81.264364121169	-291.9810107414599	3.0250385091451233	5.957767685682717
81.45429080029155	-292.8990769475312	3.3739722550484883	5.942657411197155
81.63174574693751	-293.8151558478317	3.7344889707156823	5.952239595193887
81.75812601262997	-294.7418392728883	4.088480063810646	6.014548768458178
81.82783062351497	-295.6715378996474	4.449889376005461	6.09600816004682
81.82628079479207	-296.6135212950444	4.783978628393358	6.089324002929449
81.81564632779579	-297.5698108922865	5.076715901066588	6.093510650046258
81.8054692388309	-298.532504190007	5.348444424738532	6.103032136564382
81.8454521722895	-299.4885514197367	5.637100736012735	6.126247092467439
81.89283849955046	-300.4388344064558	5.944710298064117	6.193909938313813
81.89736976864829	-301.40554847334676	6.194565191176059	6.201606161168999
81.87946788571716	-302.3663604953476	6.465565433789352	6.171734173734316
81.84874837594947	-303.3048600059195	6.807920851203626	6.107459644631334
81.84594962006481	-304.25396645704444	7.116250132672921	6.13896507404605
81.87384656507923	-305.2071282678377	7.414908633438704	6.104409299961036
81.88396137884466	-306.1480748102606	7.753611735809075	5.964249781241909
81.86360000228281	-307.0939887337123	8.07784907978683	5.872768178531858
81.83662272254962	-308.0403448774333	8.400360858192776	5.8179361407470775
81.82413991447766	-308.97282805120255	8.761552116133634	5.760525051087937
81.81291940154249	-309.8920176610961	9.15623790388914	5.707057658663834
81.81001827325709	-310.81055436969814	9.552288042022814	5.735708120769277
81.81544339470058	-311.7433992311635	9.911775534164024	5.839269873832821
81.79436090440713	-312.69354670640695	10.22292079008481	5.898477535075071
81.74165244639947	-313.64599599356745	10.523454326575886	5.868718393487757
81.71974761727688	-314.58887398938265	10.848295270435955	5.850826577547089
81.73278175500603	-315.4979029241367	11.263578772379537	5.837980851334886
81.72715387019109	-316.43026155081617	11.624887207777121	5.788857779794936
81.74482819214182	-317.34908757993355	12.01731231662946	5.9039292749275685
81.79894479503142	-318.29882203468463	12.325726447331633	5.785995082188089
81.82333404015753	-319.2516824437251	12.62938041178805	5.7905663200144275
81.85477569770467	-320.19771189503297	12.95325563016308	5.814106288511627
81.89139569133778	-321.13982726279556	13.287388228840099	5.812853989876075
81.88116323734774	-322.0707775351933	13.653325907010629	5.7698555582326785
81.87869886534742	-322.9940951001978	14.038217791622674	5.7316295568166264
81.84230168871984	-323.9365289771216	14.37148069202508	5.6747414118871395
81.86006404431735	-324.88927929663765	14.674804610614254	5.531477090598216
81.8809808607687	-325.8701265446245	14.866413651752328	5.314727490605538
81.98364362688272	-326.8540571406279	15.002519192603588	5.085359839767272
82.23880696044473	-327.8100701419338	15.138076360956045	4.983967762551032
82.35929757396846	-328.7930783073217	15.2642192389324	4.929625050185137
82.48443827305056	-329.76773651695794	15.445242583921743	5.013735381078717
82.43055576955838	-330.7564284796525	15.540541017357379	5.126342091967245
82.44965717887975	-331.75288101329863	15.593419979009832	5.263824908600454
82.45939697697436	-332.74923368529676	15.675065674821619	5.372429523956365
82.44049815473853	-333.74771475691807	15.726962135573283	5.383038238778299
82.4504984026896	-334.7458921054504	15.778942327479621	5.435340957110341
82.5299576356104	-335.73334330556077	15.903626494866348	5.397864055801782
82.58077816289597	-336.72628928652637	15.999219646902187	5.406890655315546
82.64127774782548	-337.7182697833872	16.105175976266697	5.36207941018347
82.73306269685929	-338.7044750965115	16.24435097908413	5.244709658616798
82.8444025235648	-339.68765278649215	16.390597684188435	5.096091231422198
82.89471255697451	-340.66809072982176	16.569197418047327	4.936688231109642
82.8839870537284	-341.65446348855124	16.728559137621534	4.905610201933237
82.89460044674748	-342.64666760314765	16.85128524130355	4.9902587063705885
82.94374803386981	-343.63240075819795	17.00885335908441	5.116701036279369
82.9786364095704	-344.6089571941531	17.219355184314097	5.1323139408381335
83.01425067532041	-345.58747944140134	17.417462911509197	5.20476519903148
83.0683645871383	-346.5694906831823	17.595873726120775	5.204240607920124
83.08290216732897	-347.5555937004885	17.741484109571353	5.274193592517956
83.07317366498714	-348.5527989899422	17.812372132608672	5.2860330755082385
83.04320388118792	-349.5479073857516	17.908093563185027	5.269397882341843
83.01549079083259	-350.5425446295746	18.003854249186343	5.229377260120048
83.0117996141467	-351.5332666306071	18.139620070550276	5.195146476696699
82.95795625896126	-352.5239277451867	18.258861306304645	5.195703569633803
82.84443223525354	-353.5153136659513	18.314511167045584	5.2051835521579095
82.67504268415667	-354.5006151411498	18.347272660621933	5.2645450163079435
82.51818150512825	-355.487492152974	18.376495858043818	5.198690177719703
82.37105296548688	-356.47600314605023	18.351860438070805	5.192734711072737
82.20976156329971	-357.4577848152609	18.334345112379523	5.173632507382291
82.18434162590171	-358.4413443363601	18.200367967046077	5.066489879789271
82.197200536719	-359.43077442895276	18.31262100044976	5.1190463688873145
82.29653221261933	-360.41893662195423	18.237590757149963	5.12844630942627
82.2212369061401	-361.4060789633593	18.110493687505162	5.108529653200695
82.20833510097378	-362.40282182792083	18.156196171926656	5.079354286354129
82.28460689815581	-363.39586229843025	18.232349548625642	5.140984700437697
82.21210338474947	-364.3887099761385	18.148732814656423	5.272909519666879
82.2154641820225	-365.3874128577395	18.108989848441915	5.255488200157763
82.26495180435474	-366.38438605443656	18.050167594309737	5.338421546933915
82.29478186576408	-367.3721723281267	17.897432831268386	5.376035452402919
82.34363253032092	-368.3617072119738	17.75922167732134	5.452140604487612
82.41904006246288	-369.34121393800757	17.57246152380204	5.559129445059052
82.48957235146266	-370.31181205507465	17.341037140152693	5.710263126932437
82.57286398956653	-371.2788823074313	17.099993655660526	5.8905957001740505
82.63996324780139	-372.2202620463803	16.77203230757133	5.85978031115203
82.62875029122138	-373.18539264139366	16.52191345379657	5.847694775818366
82.56547698034784	-374.16655154398035	16.342695645931265	5.8004361826405075
82.56524644483984	-375.14069811209805	16.12326468955598	5.707920894117094
82.60717447178966	-376.12605327791255	15.966765643469204	5.612665436671578
82.70001494244154	-377.1106291821238	15.822048599931033	5.4939472250992365
82.84498704278818	-378.0827237485911	15.638680605465337	5.409676790366638
82.99289560164785	-379.05022163017895	15.432294045361235	5.358998226583408
83.10318178709959	-380.02777424604517	15.25458130875853	5.343401146174325
83.1965325883802	-381.0105952154747	15.092863570730675	5.359680895959293
83.25301043574261	-381.99523142537015	14.930103526810273	5.364909178185853
83.25962961433689	-382.9707453054606	14.716543720718542	5.344774133661001
83.30007871946079	-383.93383461848117	14.455802100452843	5.283263441226211
83.44795999630587	-384.8805297972614	14.17736074012773	5.180381305371033
83.63296025424103	-385.8177916403407	13.882221019287082	5.096977846690857
83.7757942518302	-386.7584003793885	13.574183645132546	5.148437240445892
83.88958365928664	-387.69335679463614	13.23783449391523	5.280192230767894
83.97524325424827	-388.6399050007867	12.930849534200435	5.4394949740428595
84.07041548737448	-389.60842999838286	12.70312338717541	5.589068299971401
84.20980146486322	-390.58172383598816	12.521246201752666	5.6426893261112125
84.38563202275317	-391.5515377964824	12.361152295689765	5.5913044841992265
84.62423258120806	-392.50457497888596	12.177630028370661	5.522809871734609
84.80581674361954	-393.4782677590395	12.04401777520348	5.484017608046524
84.95258436283319	-394.461127889581	11.932227314756771	5.466845676632722
85.14609410162436	-395.4303954236462	11.78257482026281	5.46425173677788
85.34578431688156	-396.38617536109325	11.5650870376889	5.48916958358038
85.54442803667679	-397.34017581461205	11.338598578080367	5.4441281916097575
85.74830892398509	-398.29518915571043	11.122829818105759	5.44396169513002
85.88369373389004	-399.26657424579463	10.928238673379031	5.408499020920325
85.96547378756976	-400.2445890981062	10.735790925513493	5.274223603563623
86.12316376721795	-401.22044418464634	10.583181183404797	5.2344706081019154
86.30225137292753	-402.19038004880707	10.418713105012719	5.222575833180696
86.57054496299361	-403.11393122207716	10.151780794470735	5.2924035185627565
