# Supplementary material for: Closed-Loop Multiscale Computational Model of Human Blood Circulation. Applications to Ballistocardiography
Source: Front Physiol. 2021 Dec 9;12:734311. doi: 10.3389/fphys.2021.734311 (PMC8697684; doi:10.3389/fphys.2021.734311)
Supplement: Supplementary file 1 [file Data_Sheet_1.ZIP › Supplementary Material Article/Data_Systemic_Artery_53.csv]

85.00441826599652	69.25185649454333	-15.83600604116863	9.462896527153392
85.69476457312564	68.58517434707144	-15.539011749654053	9.521515287061892
86.38471565718201	67.91826434239063	-15.241785092164411	9.578807674770244
86.96712162124756	67.1975921816883	-14.86454907773055	9.548924674063235
87.56388578026242	66.51974349621952	-14.425411341790417	9.519348105493355
88.19423508461249	65.8002044886978	-14.12457785619829	9.48981170590269
88.8078826900422	65.10452163864235	-13.743987751632442	9.460250871989437
89.31173947179167	64.38475018373592	-13.261782578908138	9.430702159448149
89.80860344121506	63.67673857595131	-12.753609987596894	9.40114778700144
90.29230046911474	62.875041525038235	-12.405900527868978	9.371595945440454
90.69172677575649	62.08659593045469	-11.94159962474389	9.342043016263279
91.17162686386934	61.31509621675857	-11.53039306039962	9.31249054802764
91.70349747769995	60.49478463273604	-11.341290469147143	9.28293789013594
92.22633776885186	59.66128648535351	-11.14702569238118	9.253385309533394
92.77138426358137	58.85171218416542	-10.910813826872618	9.223832698046197
93.33249477805575	58.06129424282759	-10.648462211322096	9.194280098657858
93.8287602377723	57.231424648593524	-10.38450479019709	9.164727494563255
94.3080661967156	56.42356380809701	-10.038997227568661	9.135174892248582
94.72299055853149	55.579812384312994	-9.702413269778011	9.105622289262099
95.17466844051839	54.7201254608248	-9.468473031168452	9.076069686523468
95.66050050134123	53.85689934628867	-9.31231094083476	9.046517083694592
96.16186621093394	53.02245617322902	-9.093012227143344	9.016964480898038
96.62722499429745	52.20562502615786	-8.754418575945918	8.987411878090327
96.97629571991897	51.33863408343423	-8.390778921227914	8.957859275286417
97.27566981273017	50.435486456530874	-8.0711382884834	8.928306672481284
97.5292771152021	49.495888977303316	-7.833423867501943	8.898754069676535
97.75350391144524	48.528212695723944	-7.6976592328492055	8.869201466871663
98.0191233021947	47.563885737839854	-7.620374171608908	8.839648864066827
98.24499327581655	46.60832716050082	-7.463596151102605	8.810096261261979
98.39000510775472	45.6492953047926	-7.218130980438766	8.780543658457136
98.67165890116996	44.712960522706474	-7.021769312351176	8.750991055652296
99.07364301286454	43.82558917370078	-6.780257201997514	8.721438452847462
99.39907043337568	42.914544545847185	-6.524717651188829	8.69188585004263
99.59580634629643	41.9719535057644	-6.242227902591837	8.662333247237775
99.76350263675222	41.006371695687236	-6.022230457751052	8.632780644432932
99.95067703783494	40.04054643032934	-5.833649868068429	8.603228041628093
100.2222192951245	39.08578019009984	-5.699819239052073	8.573675438823248
100.43752025907459	38.140342994056645	-5.4426372457394185	8.544122836018406
100.73351716884339	37.2017936430625	-5.247296452598405	8.514570233213561
101.04970390392549	36.26754626034859	-5.072465978640708	8.48501763040872
101.19179432261889	35.29070306319445	-4.893662410338856	8.455465027603879
101.39611638717889	34.31638998880162	-4.782179367665939	8.425912424799046
101.69503691713047	33.40769849323317	-4.484380514766223	8.396359821994194
102.03652055147636	32.528836907916684	-4.15089876793831	8.36680721918936
102.1184555480287	31.548280545058244	-3.958364504147073	8.337254616384508
102.20494762909388	30.598984427319902	-3.6449641474055023	8.307702013579673
102.08340556774311	29.629355493473277	-3.422249045726875	8.278149410774823
102.03791014926291	28.671468952221073	-3.1326766636080405	8.248596807969978
102.20157011445028	27.73087705019179	-2.8272083318114647	8.219044205165135
102.28839579444653	26.80578143889197	-2.454757244918688	8.189491602360304
102.1668696282178	25.91542993516206	-2.0138330643391034	8.159938999555461
102.1875908712784	25.018368934774614	-1.5799501823828968	8.13038639675062
102.47276187782558	24.130129537199345	-1.2275590178225655	8.100833793945776
102.67074574663937	23.20199848845822	-0.9068176140150839	8.071281191140935
102.93085753919172	22.29270722148317	-0.5747560548652971	8.041728588336092
103.20168949861541	21.402483436098123	-0.1992734492150569	8.012175985531249
103.33019729770923	20.486904033678403	0.1804166001783057	7.982623382726397
103.3618795794315	19.60316834095256	0.6490442494256613	7.953070779921563
103.38077543279782	18.658203719957257	0.9112181951738755	7.923518177116732
103.43763340094085	17.662669361151522	0.9742704869318771	7.893965574311888
103.49332125857252	16.695588928467828	1.193700876342083	7.86441297150703
103.5638976788076	15.727262421803683	1.4337892875991678	7.834860368702193
103.81056938285028	14.782332288491135	1.6180938127914546	7.80530776589735
104.09701621198508	13.852214120560506	1.852456347377746	7.7757551630925095
104.2859941722242	12.923933495365551	2.175173620186735	7.746202560287677
104.299370576685	12.008024206353408	2.56340787750646	7.716649957482834
104.3406785885421	11.089168897214265	2.9393609734715374	7.687097354677989
104.39684807974035	10.136624801980956	3.217353827719033	7.657544751873149
104.4749243036147	9.166901614548786	3.407506842274407	7.627992149068306
104.6917451817535	8.214794034776746	3.621709861126949	7.598439546263463
104.82277994714747	7.277815459687153	3.940278170579587	7.568886943458621
104.95853541721107	6.342959354186722	4.25081104284086	7.539334340653777
105.15627902769138	5.411464643014616	4.533152230273266	7.509781737848934
105.19800729208578	4.5234687180577895	4.983535201130054	7.480229135044092
105.28986424713166	3.6579823000246416	5.444453517552257	7.45067653223925
105.62969643719936	2.7694124560398916	5.744461744231572	7.421123929434407
105.9826577218772	1.880026018098263	6.008172174949784	7.3915713266295615
106.10436120590755	0.9353451806751454	6.313171486158652	7.362018723824723
106.24874710699898	0.03337117102271559	6.709341748040265	7.33246612101988
106.6106653208925	-0.7992937586045574	7.133489383456969	7.302913518215036
107.00749104217272	-1.6228716715674407	7.542406153825323	7.273360915410195
107.24993246759911	-2.509134302602211	7.939781165137063	7.243808312605351
107.40819289202044	-3.398943064078428	8.367425455065494	7.214255709800519
107.76315283204235	-4.272710651497298	8.705027774367947	7.184703106995677
108.0317293667885	-5.153189397998857	9.068503064734077	7.155150504190835
107.98905755240467	-6.036290676911275	9.53634852065754	7.125597901385982
108.25682717037137	-6.910590664214582	9.941341012146015	7.096045298581139
108.53123921440239	-7.7776388211327285	10.363590790370768	7.066492695776305
108.65397264426774	-8.729765802568139	10.646415563904235	7.036940092971459
108.8186357074515	-9.708025637326928	10.787124951484424	7.0073874901666215
109.06765395161393	-10.594473266715495	11.178857469355824	6.977834887361776
109.25669905505295	-11.556525473141386	11.383310182365292	6.948282284556926
109.34435197927093	-12.476835552703971	11.761933908744101	6.918729681752094
109.27900837567717	-13.39682926839591	12.154328738466134	6.8891770789472515
109.3740416433114	-14.327907420204477	12.497561821452006	6.859624476142409
109.68558132458716	-15.218565426188826	12.828034507728235	6.830071873337566
109.86879132841455	-16.155107820289242	13.123126462093632	6.800519270532724
109.98275533732904	-17.096093249585294	13.452731581995224	6.770966667727881
110.18711014937873	-18.03362777563354	13.741691011903084	6.741414064923038
110.3814262422555	-18.981622114483642	14.00353628320056	6.711861462118206
110.50447037760203	-19.895592511067957	14.38766676304895	6.682308859313353
110.68833105959796	-20.84545916112817	14.596503094301355	6.6527562565085105
110.90419567270521	-21.783313787862475	14.857973290871191	6.623203653703667
111.10188415483579	-22.708461434400544	15.19402881082427	6.593651050898827
111.21646146426663	-23.634574531956382	15.558053391918484	6.5640984480939935
111.22065750989921	-24.58379043170885	15.868579320358561	6.534545845289143
111.45066791226166	-25.497660483551705	16.13030199308836	6.504993242484298
111.77797654568403	-26.41619565651429	16.35412324775797	6.475440639679466
112.08325613579164	-27.350479215667512	16.518474320287353	6.4458880368746225
112.02118342970626	-28.284222717891364	16.660423964969205	6.416335434069776
111.97749179401642	-29.23226071101216	16.82334865955719	6.386782831264928
112.12241729739254	-30.189713481709397	17.05668708220661	6.357230228460092
112.31491935082191	-31.10193485329355	17.399824614223643	6.3276776256552445
112.58165602742983	-31.995872220018722	17.758956203920288	6.29812502285041
112.68494255117542	-32.94544442093341	18.02763959347962	6.268572420045567
112.69499114839527	-33.92820797315172	18.201320844633816	6.239019817240725
112.91911775553785	-34.87624997965002	18.313447039500222	6.2094672144358825
113.22726976841551	-35.80570905521356	18.38008754665646	6.17991461163104
113.33267477212216	-36.79670677343182	18.41589918094654	6.150362008826204
113.60343199339236	-37.746028215246575	18.49108910375774	6.120809406021365
114.00789466561594	-38.65000289423166	18.554395164122017	6.09125680321652
114.154225049478	-39.61962127690585	18.66926665890568	6.061704200411669
114.09588916588947	-40.616132901987804	18.595534739744398	6.032151597606827
114.12748493281828	-41.60407269949747	18.57679921481148	6.002598994801984
114.38713103621241	-42.55482265022256	18.733114623448717	5.973046391997151
114.64773393682852	-43.50435523216284	18.768750400276048	5.943493789192299
114.57190321267866	-44.46961595189279	18.969368490192124	5.913941186387467
115.01010471041836	-45.34928281020349	18.87429150538655	5.884388583582624
115.05339658420898	-46.33457338794994	18.73436512677159	5.854835980777781
115.12471031457666	-47.33337831130353	18.74141119361009	5.825283377972939
115.39449816276091	-48.29671591653257	18.81016777608182	5.795730775168091
115.66126921435541	-49.23652272206834	19.033963607714412	5.7661781723632535
115.8365090013393	-50.197187148482136	19.24201965286504	5.7366255695584085
116.07400565673102	-51.157201925245765	19.12966811350929	5.707072966753569
116.06251844766655	-52.12072432774147	19.319107884275738	5.677520363948726
116.21169567894108	-53.10014042425623	19.298495308352493	5.647967761143883
116.33474144921331	-54.08397017866675	19.40420590444404	5.618415158339041
116.69256143533498	-55.00511191615318	19.421207999778964	5.588862555534198
117.02664308149113	-55.9445003594024	19.49102590268299	5.559309952729356
117.32519224805264	-56.89870286859681	19.552095410756746	5.529757349924523
117.28011189930199	-57.863566348447115	19.528539084208806	5.500204747119681
117.03138060018921	-58.800150945506346	19.328721724576376	5.470652144314828
117.11235879549122	-59.68524836911755	18.987209073835533	5.441099541509985
117.46969469333834	-60.57845628746434	18.752880316640752	5.411546938705143
117.81301871384761	-61.51181791372236	18.636751397208133	5.38199433590031
117.99513844487036	-62.48078825876887	18.498614807514926	5.352441733095468
118.19040888143783	-63.452632385315	18.427947978652583	5.322889130290615
118.35226538446554	-64.422507738425	18.332479036326212	5.293336527485783
118.4698138795121	-65.37604095940677	18.07339683730385	5.26378392468094
118.68170845091458	-66.3239063965821	17.852414586697726	5.234231321876091
118.92226994439702	-67.29274004946768	17.75664137557177	5.204678719071255
119.09337963573043	-68.26817721997168	17.741633845509195	5.175126116266412
119.22211012085613	-69.23747694471146	17.895667746880193	5.14557351346157
119.247454195367	-70.17305678607148	18.04264451853779	5.116020910656728
119.04343018924962	-71.12554375758698	17.998739123874934	5.086468307851885
119.18255248918939	-72.08766645506616	17.829978303315638	5.056915705047051
119.38337412202233	-73.04155954847586	17.64874519044504	5.027363102242199
119.42916423073842	-74.02510759323465	17.489365316166346	4.997810499437358
119.64594627214048	-74.99039130680671	17.325421106872497	4.968257896632514
119.87535116611139	-75.96180365192227	17.221682557568183	4.938705293827674
120.16540095171057	-76.91982215351018	17.191492562319368	4.909152691022829
120.39184493884824	-77.8816979345424	17.311960243800474	4.87960008821799
120.43714749881012	-78.83946038567915	17.58207953611804	4.8500474854131435
120.60811410855256	-79.74050901943421	17.95962333524633	4.820494882608306
120.78739538558045	-80.67078164443035	18.159815172091275	4.79094227980346
120.45927597941609	-81.57150165151894	18.429215191602427	4.761389676998622
120.27857262146536	-82.49139447830272	18.78330914665481	4.731837074193784
120.14338840053234	-83.39305573014443	19.1962508164074	4.702284471388941
120.04500259567251	-84.24559319322852	19.703993646592135	4.6727318685840995
119.77862244966752	-85.15761405155823	20.006809601861576	4.643179265779255
119.43220170402718	-85.96104553859935	20.493846172641057	4.613626662974413
119.13334844326027	-86.83785418466273	20.861422988326627	4.584074060169571
118.57660877120813	-87.60493689035476	21.15550638581849	4.554521457364728
118.4977939092692	-88.58369213707677	21.32537715660712	4.524968854559886
118.06990219254374	-89.47611043583242	21.460573727488665	4.495416251755043
117.89385293246889	-90.39517636314555	21.806048996470007	4.465863648950201
117.38420338019107	-91.13858298262542	22.231959441082875	4.4363110461453585
117.00475214522295	-91.97304048041595	22.623556588021206	4.406758443340515
116.70223569232672	-92.9129293041817	22.78419158817181	4.377205840535674
116.46844112313669	-93.86905734614268	22.978906711568563	4.34765323773083
116.16193172282652	-94.78917318159871	23.236623495454378	4.31810063492599
115.96277889978542	-95.73198623484366	23.513681456498844	4.288548032121159
115.69720007383089	-96.61992475747802	23.890935450439706	4.258995429316285
115.61159937023045	-97.55409796330264	24.2220003837343	4.2294428265115345
115.19748901219022	-98.4222503506064	24.407742223207535	4.199890223706429
114.98741048099886	-99.36623819895081	24.562225723948306	4.170337620902351
114.96576461970744	-100.35192011620096	24.6791217127703	4.140785018095354
114.56022307935703	-101.20787044641216	24.748359052592747	4.11123241529654
114.11563385267966	-102.0887143309223	24.84184637277469	4.0816798124751505
113.77401433659485	-103.02280802008181	24.966509388640663	4.052127209714427
113.47949089121272	-103.95699848566669	25.17014600642116	4.02257460679096
113.3437087813766	-104.93094724174274	25.297749097582752	3.9930220042912956
113.10796418174071	-105.81127045743834	25.627246508568945	3.9634694006970395
112.75263829193884	-106.68446060743759	25.911932088783516	3.9339167998805915
112.60311458012889	-107.61609964430171	26.15848807926094	3.904364192146153
112.55134722131679	-108.55805712138805	26.474258111652183	3.874811601510018
112.22933275241118	-109.44030126234867	26.747920288580765	3.8452589697645294
111.80084280992479	-110.32261487854016	26.851458984822607	3.815706435892718
111.3228271310835	-111.18248415510872	26.78965128895418	3.786153676869935
110.93731782746049	-112.04628638415821	26.802102304138202	3.756601417914966
110.7856567441478	-113.00614104284027	26.979568341941828	3.7270480874733805
110.39185702492595	-113.883510045668	27.146146214976987	3.697496881550483
109.85783643132932	-114.7201919855492	27.16933980765994	3.667941834073409
109.40595318463983	-115.57811758013295	27.264128538772294	3.6383919438971906
108.86046567635974	-116.33234479961706	27.580448168896485	3.60884238592905
108.5569367191258	-117.25431459091334	27.80565974949923	3.5798306476408377
108.1387083179186	-118.10961530526592	28.061249155918244	3.4478834313925764
107.52385138723123	-118.88950527444963	28.062604364647665	3.3785048408700997
106.85209450484989	-119.60752672398235	28.066616405099698	3.356222616573444
106.43384076610093	-120.50976272439897	28.176796166537574	3.315735496262376
105.9301863381036	-121.37441312128297	28.19892605588498	3.4580873532956806
105.40052286557146	-122.20547944463004	28.095294644779262	3.158773654574234
104.69767396372917	-122.87009661072192	27.929459383822568	3.152628761820433
104.4587454726284	-123.82698465953939	27.81122718835621	3.3324396055350585
104.1553608999454	-124.74743886403272	27.58448610339854	3.1011973781910496
103.59072995271123	-125.55928058362456	27.47222521444334	3.149948646988603
103.13981270471265	-126.39980121149445	27.74472921569825	3.074265475623373
103.26813355746397	-127.31827853621027	28.008304545170333	3.2126542444922905
