# Supplementary material for: Closed-Loop Multiscale Computational Model of Human Blood Circulation. Applications to Ballistocardiography
Source: Front Physiol. 2021 Dec 9;12:734311. doi: 10.3389/fphys.2021.734311 (PMC8697684; doi:10.3389/fphys.2021.734311)
Supplement: Supplementary file 1 [file Data_Sheet_1.ZIP › Supplementary Material Article/Data_Systemic_Artery_54.csv]

86.76217898712606	-404.60192214849144	10.004810010881654	5.40420901286001
86.51857518714371	-405.56128589838767	10.153281372179524	4.9415588434770505
86.37007202507127	-406.5244145947521	10.383547073165717	4.698522233084501
86.03760674603399	-407.433740639011	10.617777106451376	4.38463408453133
85.6684324608415	-408.3564157297382	10.693988353126496	4.224995732829211
85.47740856803566	-409.32755916565617	10.782944790312015	4.259662031798754
85.33960953343285	-410.3153170823142	10.858430711390897	4.132296430479878
85.1030787671909	-411.2630172369891	11.03573274086607	3.6955207025966064
84.96742718160772	-412.2231231290632	11.204750572177462	3.9649771325479892
84.84078865794646	-413.2000027066946	11.255119639459792	4.172667388766447
84.54095691195009	-414.1545455549854	11.253198889093365	4.157332356219606
84.2725547416679	-415.1188384499302	11.256276489846265	4.232830018491433
84.02073341180065	-416.0766891970894	11.215523047720675	4.307558177391514
83.67382743118552	-416.9884117965309	11.022335687010985	4.230604722620295
83.29931309138895	-417.9013104524309	11.067099032811827	4.231513171132753
83.03338177719036	-418.81114630656407	11.366713765442801	4.237468554118674
82.98273022114664	-419.8066823746714	11.420646321643764	4.27643979651493
82.65026099893576	-420.7484458898363	11.373934888484854	4.197821831609079
82.36840942919453	-421.70766297669024	11.318814720471513	4.2876111008052185
82.09152918252337	-422.6549780060719	11.480992013389661	4.334675457800841
81.89841960577363	-423.6315135339563	11.584676544155853	4.463178052335921
81.79538194007876	-424.6076256322288	11.77537422591455	4.359004639324788
81.59691504668268	-425.5607417303941	12.002399103775241	4.482245943188445
81.47124848191007	-426.5418300098646	12.123756854224437	4.707424997957013
81.30509467336199	-427.5190485770531	12.249920853835762	4.880632479435375
81.19484058285427	-428.501856141413	12.371211548916962	4.999903496342701
81.2497497531855	-429.4948898448203	12.452031356316581	5.087415446274794
80.41304508403223	-430.4122949961712	12.40599984675872	4.618043551249874
79.60237135800915	-430.98365410437293	12.256744831924296	4.327223063648771
78.89043814486695	-431.6869232081599	12.335303338378779	3.7802305481900693
78.13803110502441	-432.35379426474816	12.312296177973582	3.5065931987438015
77.42037353231069	-433.0590093199039	12.329654267311371	3.131982962354256
76.72537336814787	-433.7856327774169	12.32497311946193	3.008689815671325
76.16046867801109	-434.6157199276442	12.303151029886358	3.0214914294053403
75.53919009822147	-435.400630748929	12.378384840893432	3.168788006949705
75.15529568000407	-436.3208167795073	12.368735907148599	3.2584148677543614
74.75561537013077	-437.23905416382456	12.287065590322538	2.8595164869280123
74.55940316188604	-438.21315607413146	12.343541914971984	2.975991830330524
74.43382465486688	-439.2014923795204	12.475434474984809	3.1715425079936406
74.21964571234567	-440.1800718698704	12.48767784359856	3.1309578705594285
73.92186823742341	-441.1406537311664	12.471401854291944	3.1784124496455073
73.67808505289706	-442.1146862517238	12.421365168590267	3.0190645766401407
73.47234350139881	-443.09540212612285	12.463324695928224	3.1972896733647636
73.4277515232949	-444.091652515919	12.529955603774841	3.4708332125434773
73.21725881204746	-445.0598503275885	12.521864795445724	3.1852795521519823
73.02718502688492	-446.0363294004379	12.595685050015563	2.924280640143822
72.8813849709841	-447.0205898602216	12.534360490246506	3.0090149384534297
72.58226325098563	-447.9575244039768	12.634386880484977	3.283195386050628
72.32414149905264	-448.91863907969974	12.689961943744835	3.315516854821889
72.12708048949172	-449.90302033876713	12.706815731893698	3.4479943357033243
71.76002282244568	-450.8277712867254	12.71576748304564	3.3630918549192947
71.31822943693358	-451.73069326974485	12.731744207069255	3.2280020397385782
70.94695612725945	-452.66219306875377	12.793791855962466	3.1733718098784425
70.63457498167158	-453.6142110657043	12.881097643850145	3.2211892883016113
70.36676990218453	-454.57914684503413	12.86582955980017	3.2704790897954776
70.16840873401537	-455.56158158866737	12.858537015775097	2.9667427989816018
69.98659852920585	-456.54726876179404	12.867019466157648	2.9358771004818163
69.91427655056744	-457.5106546615732	13.022784513784494	3.153045074727209
69.73991439303381	-458.43880466051024	13.17841253131706	2.9675223315735986
69.41220044691286	-459.378026678098	13.174525040404227	3.166503816972486
69.21727235729058	-460.35747229638986	13.132621448038048	3.006088824428655
69.0065652820925	-461.3304823704296	13.062503798661906	3.014162975545627
68.88719839600402	-462.2844539424309	13.222097915584225	3.1627716322098243
68.85799402096663	-463.2382158727548	13.501960580404871	3.121376421336293
68.66750357280738	-464.2098858776611	13.65073957445792	3.176156715124128
68.4656502144694	-465.18485468880385	13.77965544231418	2.9519198847058843
68.27819826492619	-466.1600680022499	13.915299221765451	2.911489672882331
68.10860777394839	-467.13809551249125	14.019068781372612	3.1252006877843526
67.97643457758772	-468.097587452204	14.256889741581897	3.1392929068526647
67.71006211107833	-469.0336515008566	14.438441679183853	3.10409302233983
67.43040930290745	-469.9960686736957	14.384318464265426	3.1054543104424943
67.22398633619441	-470.9703752789818	14.355141657965133	2.732728224818194
67.15769192883256	-471.96046741745204	14.491900814381346	3.135500728985882
67.02593442197187	-472.9270329756365	14.68335398147252	3.09401413232041
66.75278646524991	-473.88243742544626	14.766694200843498	3.098797981604982
66.66293774852564	-474.8818399934381	14.790460528669719	3.2315589564520417
66.52418939165541	-475.86909309757243	14.794584199073103	2.9468061681871633
66.32521473222	-476.83687533796683	14.671338032350432	2.863029659051256
66.26016023411452	-477.82155136085066	14.770239251669798	2.852475143977075
66.11914774953763	-478.7661361820207	15.062306354404754	3.386031949387165
66.09736409036995	-479.75893042870325	15.14357194204235	3.618629677157728
65.97695716771462	-480.74426834271713	15.047775994519377	3.4130184837685866
65.66014098843478	-481.6938187144161	15.116389259927745	3.329935328328663
65.36394526705035	-482.63597279158864	15.202880009174338	3.224739628295786
65.3411058506429	-483.60192154592175	15.429677568921116	3.1422929376930315
64.96436725785033	-484.51954443019895	15.467405292692355	3.1175931519910525
64.76616033068423	-485.4723638906905	15.223787808223925	3.1909790832820044
64.58759438148564	-486.43699504456185	15.019232396919355	3.0717136152744975
64.4464973115205	-487.42263906803913	15.080694665127073	2.7404567721249067
64.25435401467145	-488.35901269213446	15.388754338184913	2.767648071207611
64.08674211355678	-489.3425646146059	15.504695512176669	2.939796317701984
63.77823704859994	-490.28738203631417	15.64941138854826	2.803387196067829
63.650647651274966	-491.28286265816416	15.675196569519679	2.711126454636532
63.48542943514274	-492.24099182534565	15.926870477419378	2.788686531006488
63.38305349937806	-493.2068850632468	16.16889171563144	2.8524536566395624
63.59795805156293	-494.17730300690573	16.29540365379843	3.1725221803964354
63.56054951901973	-495.1722702872725	16.27181573033658	3.2433224472165954
63.27632370509203	-496.0870531089537	16.554530496450777	3.153852655971785
63.057944783105285	-497.06006682996656	16.582074050684234	3.533391088247456
62.860035665448486	-498.0423646263868	16.502694668935547	3.1745399853270393
62.77586452162463	-499.0430406565432	16.535881056269233	3.357564888805755
62.55543738502273	-500.0199548818568	16.593265249561174	3.2360302691620353
62.254222353386204	-500.97432502120733	16.675264323811053	2.9808335552499443
62.256284672365275	-501.9655627921639	16.647678771352812	2.991877636979082
62.44503229856636	-502.94732726347934	16.698055564441738	3.264429351790921
62.58698359145524	-503.9224195318102	16.877944636262708	3.6329565618613593
62.44284928632646	-504.89001624858196	16.90506608731757	3.2300385916462413
62.07495960369749	-505.7994302564073	17.039885675646943	3.02870642837587
62.01310751792434	-506.76085725981324	17.213262971037906	3.004705953729589
61.63837492526272	-507.63474810776955	17.374258811082697	2.950424723792857
61.51687469225409	-508.53855335143675	17.626194071013447	2.7868490530581393
61.669234790388565	-509.5028653278644	17.773906540385436	2.990603531090643
61.60496627821727	-510.47825910431055	17.797001208274846	3.1802374824091397
61.35798914680008	-511.4394937962035	17.913398309124293	3.2198744067901934
61.166929262324025	-512.4153063301959	18.03070186762389	3.2440409061233395
61.10862414519801	-513.4117946156342	18.114002130010007	3.038336950875863
60.932330825028544	-514.3858182007364	18.152127022485605	2.9828165129129367
60.7306267158706	-515.3613348056067	18.14765238699549	2.9403135794410424
60.68344017882787	-516.3404022247948	18.297785589642764	2.5396360927117856
60.643746225722964	-517.3260842910627	18.409329477368416	2.747187267960296
60.563152791029836	-518.3112866717103	18.52202820052039	2.864619972588592
60.38277245566733	-519.2719614715099	18.725482754591727	3.0058304258476896
60.291525317214	-520.1952406284357	19.036979423371854	3.2903044739587224
60.14687354165018	-521.1147795015438	19.273714329518103	3.1528795850400915
60.034776210497746	-522.0836243099436	19.272305036103713	2.728074845662524
59.97399509013418	-523.0622801040694	19.163349175540862	2.702139596068329
59.7250222240201	-524.0232702125811	19.035263598769202	2.653961733842558
59.57730672123895	-525.0027969512702	19.03685868742871	2.8092291900394484
59.51052134477582	-525.9765014507752	19.229447950040086	2.996815386130516
59.24563676836356	-526.8997173714658	19.456920015685967	2.9953746450194885
58.96449205148446	-527.8381137361542	19.50826265490636	2.8624926693063566
58.81921223735881	-528.8269728568571	19.47669812163631	2.6812092183564773
58.70162820334009	-529.8118278932935	19.545651782406395	2.912256159253851
58.666087643112505	-530.8040140929107	19.624564250269852	3.2149904998988723
58.44397237701161	-531.7805146882062	19.66433950933594	3.277203016365211
58.22727344500708	-532.7551424102005	19.76296248981177	3.1393324229863273
58.098546776494274	-533.7372028907203	19.900959065670463	2.9030103340340996
57.85562415504468	-534.6703217918601	20.10725810974059	2.8813633614516245
57.52266535431301	-535.5709755537818	20.26682639392841	3.111382433623943
57.42736893878084	-536.5188993644751	20.514203548504423	3.35079506177783
57.13718547381883	-537.4495585941211	20.631585326379955	3.074116489490806
57.14276014988468	-538.4289826338386	20.77674335640119	2.931886947105842
56.98463289354563	-539.3647465877177	21.02757553343614	2.888917652250882
56.67917971851076	-540.3146539859193	20.949492028588697	2.907220461930897
56.463647376002314	-541.2940072962159	20.93914379505958	2.809230850692553
56.105345912617004	-542.2304166421246	20.917475367843085	2.8570167220061693
55.899663250493845	-543.1993319987663	21.01027877121016	2.642718986017659
55.84975555108511	-544.1564200398977	21.27578034239192	2.697980938816347
55.65846296913534	-545.1321508618039	21.161041142591255	2.9603278685697654
55.46228976124564	-546.1079992994851	21.227348039824964	3.000350438320743
55.49154179617071	-547.0767274900114	21.490708523078776	3.03231140870825
55.32060293411239	-548.0395663368736	21.7079685981081	2.992801628593223
55.07322048510698	-549.0091184572532	21.775348846164505	2.937237872290909
54.911830054130476	-549.9171081328026	22.127146476714746	2.728966870532935
55.2446899247024	-550.8506125516311	22.247095674691813	2.87468672733995
55.059994028184164	-551.81720513205	22.28034752070655	2.9105577831116514
54.75546376255391	-552.766354624848	22.387390858689216	2.857642722805828
54.57889720737269	-553.7523211733906	22.39302196746032	2.811259810115374
54.14312544145861	-554.6436227501212	22.48989169148525	2.9657586422225997
54.171450854570324	-555.6229973719442	22.53546387023875	2.8428467511628615
54.18571058367972	-556.622777163425	22.612680518522794	2.901533857069196
54.42688465851188	-557.5867635672604	22.654771993368563	3.215078438331985
54.10035468473043	-558.4820288799324	22.675117180483	3.1081724723755024
53.79629037281044	-559.4308209292028	22.70004234392534	2.9452000111396512
53.58170614145636	-560.4103850350817	22.676383252586987	3.1242623721841487
53.31557844990668	-561.36177191504	22.51773120365545	3.7483432833442443
53.03253422377111	-562.2766140740732	22.663854027062133	3.615156650410599
53.200744090666774	-563.1586186081101	22.997814590630387	3.322890623696427
53.44969705891969	-564.085154552275	23.21168734666624	3.058595302439119
53.30438652694527	-565.0287093312081	23.20085417292722	2.8558510895237954
53.15426596864386	-565.9979383036278	23.22448639345693	2.8360817326584917
53.04718694751609	-566.9852446851993	23.33769317158016	2.6490333476011805
52.88505734740376	-567.9669877634526	23.442425883804574	2.8341641331098395
52.4776114774164	-568.840992356681	23.428319499244065	3.0457614461736635
52.20611462125032	-569.7147235937466	23.478428555925845	2.900123201127079
52.335746723353964	-570.6872956059769	23.59306803997188	2.8293942399484067
52.372989294247915	-571.6739858747175	23.60483299781778	3.137775221530641
52.0609577268954	-572.5873586005546	23.68953088960544	3.248322690941541
51.70069002689961	-573.4725498630893	23.88797310413	3.26140308232935
51.524912265415544	-574.4389220070058	24.07057431398902	3.1105731465274644
51.327324894148845	-575.407078165486	24.221840432440583	3.155767273207943
51.172038945966904	-576.3713940611716	24.441799994474877	3.08445462886739
50.939280151155785	-577.3182912982456	24.675081424425766	3.159646201136052
50.69849131143882	-578.2387699054615	24.96493105054653	3.1840856260253037
50.361456962255836	-579.1317056541873	25.221166059979396	3.1554198241835345
50.28161959884562	-580.1162677387758	25.36670256112578	3.0593320446012746
50.13204740635425	-581.0964102262982	25.441661516804096	2.7687485076383984
49.82683560677154	-582.0318480620626	25.629080577247194	2.7382377642862923
49.66641210107684	-583.0009597704656	25.83068009452824	2.7562729431056288
49.50655277348851	-583.9687643766629	26.00176400308358	2.9597199937943457
49.320181058866694	-584.8675649941722	26.35343112384558	2.726916886386365
49.37852305607341	-585.8616824256231	26.43616149750916	2.984674212681082
49.25161126119627	-586.8323512619909	26.553359828163668	3.0462083459675444
48.783824284900334	-587.6351040523997	26.907505218810627	2.905131425497038
48.73370393040935	-588.4909648961717	27.399119996785025	2.784186145225791
48.844194676546444	-589.4192276709254	27.709692414266687	2.710025369085356
48.36677373629014	-590.2612625599057	27.925197585147938	2.4157455336983698
48.30906381421744	-591.2561995711824	27.88792587494117	2.5458563548995485
47.84725984360201	-592.1375221713271	27.981876415894376	2.878042775474497
47.78632675126267	-593.1328857542294	28.02161481422804	2.5669044074282543
47.39849312184899	-594.0509959297772	28.04894003314059	2.560959578737914
47.0334358017696	-594.965175397573	28.24346439157514	2.592728719587082
46.79538244902736	-595.9121827866147	28.477331193699076	2.4092352601945253
46.75633546914299	-596.8668664703458	28.78258885035202	2.598797997225762
46.67595206382856	-597.8600372451824	28.86923819040949	2.6825053508865926
46.36341804049873	-598.7921397644172	29.053095048723264	2.8297519365586195
46.12541421034321	-599.7628543372496	29.035715119188936	2.8318317444045755
45.93444722984793	-600.7481554923772	29.072462018137436	2.916791360113239
45.69451814124144	-601.7147972525612	29.209042523191606	2.88257299371763
45.3987486040713	-602.6535927091038	29.41572855773172	2.801284001601601
45.07764215707683	-603.5544430501492	29.723388283276744	2.5522824555418593
44.98114303877773	-604.4973088097388	30.04775790729369	2.563103738476172
44.878205480913564	-605.4501847979212	30.344484882676674	2.5840780325635864
44.52606347273751	-606.3737003847826	30.460005063025136	2.6108924097094186
44.278523075844376	-607.3349477135822	30.36491879084089	2.672117251554624
44.08090481823066	-608.2815902186201	30.59829331494214	2.949291870512996
43.864890211575634	-609.24486499063	30.662904312326486	2.760416578932841
44.152494071610526	-610.1305077346967	30.93358994353271	2.4193574190842706
44.1636474930769	-611.0517282196422	31.198302354376146	2.5634548643851574
43.867870171201794	-611.9817530759994	31.367201200507914	2.8856353633066427
43.83578176564179	-612.9121378054389	31.6151877695188	2.7280123359070916
44.096457216897825	-613.8452343380281	31.796269146420705	2.842323924044184
43.98094228178653	-614.7732584004349	31.84125770872689	2.6188499502811062
43.72795055029824	-615.727384560881	31.950635729326038	2.516857274830887
43.4820808703187	-616.689795173578	32.0751707031249	2.425952609012321
43.25784513262915	-617.6625378701835	32.09755492086608	2.509309171245762
43.28069694796666	-618.6477680274543	32.10473531449172	2.8067841224177195
43.35949914365274	-619.6036249677716	32.29652150644278	2.8668103555355016
43.139573753330765	-620.5397300681559	32.47163715523396	2.8301745542105494
42.95836346341124	-621.4938924803291	32.63253010285387	2.8599985293471595
42.889410665090935	-622.4454892818541	32.572612821644825	2.983228670206893
42.68483676325046	-623.3785798726377	32.460528646486814	2.725655648527762
42.44360518446604	-624.3318142882713	32.60114949029555	2.524038916146391
42.334400024175125	-625.3075150098247	32.79741747798369	2.663003334771304
42.319937359866735	-626.2781331119812	32.9759113919028	2.8049939805263535
42.23065881353753	-627.2415113010721	33.00870218425357	2.6539717157685776
42.07240769187272	-628.1970005144807	33.0354734266775	2.5202366137992707
42.065136393694644	-629.1864585407081	33.05015132093369	2.796774469256644
41.900350683417535	-630.1745664434761	33.09646075007587	3.0468932448663484
41.779760460087935	-631.1697810666532	33.177928831297336	3.0183139380526884
41.733687571843845	-632.1640591966154	33.27315785745953	2.726398709997585
41.66751994550531	-633.1379988945063	33.41698010422389	2.654554016669856
41.38919191778168	-634.0875108178273	33.582776881412414	2.673690829244109
41.177395456885435	-635.0598572663703	33.63703678523975	2.9845274899364673
41.134925176820325	-636.0291554955811	33.51036613572656	3.08619169343168
41.410959574619575	-636.972173305221	33.32220168161459	3.012003272025604
41.54516724851839	-637.9240862498291	33.2970317097169	2.8068962737437646
41.38819732972204	-638.8402715001795	33.64609328754116	3.0746801285958667
41.16056710441589	-639.7218831995566	33.98730302130217	3.3079919910906797
41.24441298317082	-640.7121776350206	33.967064634622716	2.8038239948824697
41.319473242153514	-641.689206238785	33.952395391318554	2.526352860248934
41.05053653469305	-642.6412433670973	34.042830728295165	2.4660301192388525
41.07672092280629	-643.6403597728421	34.04336779966041	2.5502612896201167
40.942449299855525	-644.6310611866168	33.97705384191391	2.4892098925589625
40.947061953699304	-645.6304518419996	34.03073793626704	2.3193764290163577
40.81757315444883	-646.59697784082	34.19709241658562	2.152790569901466
40.48168419757035	-647.5104499267168	34.30729687489771	2.337891918584855
40.696353116644666	-648.4677153715389	34.4355214453998	2.5671196269580183
41.02858007890687	-649.4031766995884	34.42973083107542	2.881196546512423
40.89721126413271	-650.3350322257398	34.589436264729144	3.1135549381158873
40.16548167166028	-650.9787301847498	34.38452328121926	3.2431606324647597
40.082866281878296	-651.9253785705679	34.41243000698832	2.6125749611880567
40.41729235993985	-652.8422836839306	34.63976669396685	2.088612068243702
40.36036808265965	-653.8295172748337	34.73517533191762	1.6959821699963404
40.131376763616885	-654.8079450146304	34.702944355280785	1.6336431538500105
39.89719782387233	-655.7825698216927	34.7868890946933	1.7188324895545697
39.73800563149983	-656.7731482082137	34.816129156404806	1.7277745452241025
39.56843248551365	-657.7536074180593	34.67562795008788	1.9835031367786842
39.4390752614986	-658.7454933403216	34.76224790529952	2.319603328976657
39.40575984021611	-659.7475503559161	34.724599703818406	2.3476325690913704
39.061283771145355	-660.6752771177725	34.86932865756756	2.4347730398691656
38.73466445504639	-661.5985371388063	35.087501640383834	2.5058761011827126
38.664981964323054	-662.5348157918502	35.43998095790046	2.28563509838985
38.465692169443514	-663.4435491811164	35.801957179321846	2.4597883175591537
38.125760391392774	-664.3760591838592	35.753610232557264	2.184792998092809
38.15356921537524	-665.3740164195236	35.73197705298318	2.0851457522977386
37.88629125612304	-666.3286736705849	35.65945960256142	2.2697867616747414
37.77515644989831	-667.2350673628829	35.25776752130312	2.313485755769049
37.24119546930559	-667.9376824822873	34.99337003204871	2.676987386379932
