# Supplementary material for: Closed-Loop Multiscale Computational Model of Human Blood Circulation. Applications to Ballistocardiography
Source: Front Physiol. 2021 Dec 9;12:734311. doi: 10.3389/fphys.2021.734311 (PMC8697684; doi:10.3389/fphys.2021.734311)
Supplement: Supplementary file 1 [file Data_Sheet_1.ZIP › Supplementary Material Article/Data_Systemic_Artery_55.csv]

87.08971562314386	-403.5251267146363	9.658748232085696	4.9824999029955475
87.6692180487222	-404.1958655042136	9.183093845015602	4.594900556697032
88.27184455296259	-404.7653965555892	8.623710713687725	4.279550380569911
88.8582029080968	-405.0617053536965	7.868531113401549	3.9239390693186977
89.56064432235351	-405.53599122135347	7.3423454033157345	3.71506124451295
90.3134269160893	-405.87024467542386	6.771804931646559	3.7299924169811
91.05345654637752	-406.1876207175802	6.1700328617392115	3.8912878228202876
91.82518958858002	-406.6145634018466	5.692288764021853	4.085952030869033
92.57508068863856	-407.12743085218324	5.2627027834840945	4.288808032641238
93.26183336357609	-407.76786760516785	4.909181439678692	4.1860540149824805
93.91447783462313	-408.4670729225266	4.60577208478307	3.8891415505543327
94.32734961532165	-409.3433735701587	4.395691003896203	3.882138358122585
94.72728970811458	-410.25061495224526	4.229941958780592	3.77051835623465
95.05432369754385	-411.19408995157295	4.137691683660758	3.354545831819092
95.25704170154853	-412.1735814397153	4.151121426174565	3.434124599078268
95.19337985426033	-413.16449412958434	4.1633870730558575	3.486104370773364
95.18103355981312	-414.160252665448	4.115231152572608	3.2708395600478575
95.32939041960316	-415.1488917444742	4.119486245444206	3.2990867468908975
95.3359451771155	-416.14327122758385	4.148749623747138	3.1633259001303293
95.39013159348447	-417.12398317018057	4.293818757494253	3.147533147308652
95.4935928011012	-418.111197035782	4.424532222611501	3.099985077684128
95.53130808842626	-419.11461878727937	4.459280508605022	3.060360149826211
95.5308911129005	-420.12053526424785	4.45834394109214	3.0840061415234175
95.42461454421498	-421.11602862427736	4.4893630130043505	3.1654812475150997
95.31331938775912	-422.1050484135798	4.610295904577921	3.4387644639038486
95.29463327020456	-423.09546123775846	4.768988224063403	3.616759125083783
95.4481020166761	-424.07065512474395	4.80839321341596	3.3033937913591322
95.45893301271602	-425.03194359656527	4.729379784402253	3.4768886821482607
95.1935061234328	-425.9921497311288	4.708666767522332	3.1980928583478496
95.01919347585952	-426.96030135126296	4.840044648659023	3.2005748690967
94.94696805859466	-427.92469976968823	5.103303662894255	2.9898788800179705
94.81705119601547	-428.87231293828313	5.413508319637437	2.5920819379742803
94.70701726259878	-429.8436946322549	5.619364490528559	2.6949316449672436
94.71270230450854	-430.83300592274594	5.671306658598265	2.654764450436057
94.8465103696911	-431.80901644496237	5.747151972324831	2.679140090426775
94.75327119456222	-432.7743600915687	5.891807013532299	2.7212796072727534
94.6172024819907	-433.752087602881	5.796899324200794	2.7915810757909605
94.73658927996873	-434.72441743058783	5.859865377299449	2.936096311333592
94.88610743823435	-435.63302418107867	6.084538736710759	2.6006994569016313
94.55711304846065	-436.5346873915579	6.2743176628022805	2.4169404230923073
94.73128756226744	-437.51029665071957	6.36510912475166	2.7009081631745553
94.76918867552114	-438.49776954262	6.523910170893608	2.5431305842177157
94.85773171568246	-439.43633793007405	6.825903364679037	2.711475656104578
94.54359476836642	-440.3639683219182	7.024102672566955	3.211791494184593
94.42955711382467	-441.3472565744727	7.175900738780247	3.2333591545662026
94.36579389249086	-442.31571161789833	7.424889603386964	3.142458849179192
94.08874240521592	-443.25447138489415	7.638338208430207	3.2091846790872167
94.04679653491557	-444.2456889328228	7.727981621697447	2.9226080320213565
93.62053851873928	-445.1300658547133	7.606605701147996	2.7526115559510123
93.95525940919426	-446.05705571988693	7.649124285108332	2.589106541087397
93.74396708571345	-447.01298665379664	7.765925195407585	2.46175223825239
93.75537058256768	-447.9875778270873	7.978050424026413	2.454667038579265
93.5930941869031	-448.9632427101614	8.072590861067187	2.5460508040920216
93.18649777554889	-449.86743174481234	8.16920409184252	2.624173057298531
93.1384644185106	-450.8420825447254	8.312426812292095	3.0359474214679234
92.8120709068139	-451.75979589052133	8.468732171235944	3.1905470104219433
92.57585614565131	-452.701497171963	8.57471382043798	2.7334157442040676
92.89119673877137	-453.5820119922128	8.717939228558702	2.4203115934148065
92.84462150632434	-454.50276289872926	8.879224369249016	2.682244247483316
92.812893861543	-455.43883752756625	9.183351133107733	2.785868680685794
92.74267658408715	-456.40565303477837	9.37465092760437	2.709253261521511
92.55006983199061	-457.36259850416917	9.591657837745712	2.5300456748210647
92.30250929985858	-458.3218915658054	9.725579993148235	2.770157644470586
92.0737897590195	-459.2928469408795	9.834618096571823	3.010277885310388
91.94532251451216	-460.2680089541937	10.02525504882023	3.193645422766767
91.78150348235452	-461.24594686612926	10.124727112148925	3.041210644176788
91.875032837829	-462.21259371797424	10.145515261295703	2.920226913567538
91.97986700805222	-463.1939642789164	10.138689694683087	2.91835135435965
91.84401046819211	-464.17412078005265	10.056939042635744	3.1168398422856636
91.79164384722216	-465.15467191977933	9.954846809611292	2.791276559327126
91.8029012649555	-466.15123213483423	9.927543001172712	2.637453767553538
91.74676020053896	-467.14766152363796	10.00677351361099	2.4725129322831796
91.58262965499128	-468.0982665559468	10.213007197929818	2.556075597141909
91.34011773383651	-469.04393043296045	10.370977728411585	2.4755325244602884
91.23023476759529	-470.0323604520983	10.465784216553507	2.914102790384575
91.17465036539524	-471.0203942174064	10.62548258704946	3.206010135131394
91.03123509130057	-471.99509817609845	10.65586377190167	2.977689699355865
90.80999077052294	-472.94067788765443	10.518839860508121	2.7009925304442124
90.8870583219629	-473.91969096977147	10.440833430736179	2.6576897461071285
90.96616044406285	-474.90555946504554	10.530335913752026	2.9163234819531962
90.87140931670235	-475.9012188240157	10.482290376393971	2.8181977517233205
90.74342304836686	-476.88557917830593	10.326779233434102	2.9057748687943037
90.59787505505568	-477.8686356627999	10.219680965173126	2.7899261845610033
90.4354194703436	-478.8328454675727	10.243039485686825	2.667489198548502
90.05138127934659	-479.7275142064912	10.374806364679177	2.541571136460908
89.99840796703519	-480.71263229434726	10.494834527303578	2.58022922999549
89.76014551630107	-481.67180729371535	10.540476231139502	2.458967539011813
89.36415220327227	-482.56641484120524	10.662924033437609	3.0283468855221805
89.24154381475145	-483.5499159300007	10.619529074612284	3.4143290912140616
88.96587463074293	-484.4773051037823	10.810889468191071	3.250706360214523
89.07858169346339	-485.46278473016787	10.774782145642693	2.7202022090956515
89.18701539141473	-486.43663865783617	10.584237712850488	2.3828621211153496
89.16016214288416	-487.42906761736845	10.69875222242121	2.4488841484679336
89.17634219344737	-488.3876328164694	10.916531044370235	2.3917825428626167
88.58166827380622	-489.17130191470386	11.012582368189593	2.517822895583686
88.49818782257165	-490.1607443852465	11.029551477697893	2.8768202319904486
88.4475480381373	-491.1563695265761	11.152417662673868	2.944933270814008
88.32864246090051	-492.14930948038415	11.082689478130689	2.6281022971299617
88.05727509473793	-493.1058868076865	11.089424207615174	2.2776213972355195
88.18616613235679	-494.08227733076427	11.002032834491779	2.2535823316592003
88.01215057442303	-495.0376860119087	11.20221202055105	2.30985017465579
87.67844298166774	-495.9451816455309	10.951367274383207	2.5753175529668906
87.43727571924921	-496.87474541899627	11.192469384113402	2.783313598581814
87.369173077398	-497.83647479761817	11.45772240424975	2.465249935033622
87.31153451900845	-498.8339663319247	11.39283424508012	2.7027369936988874
87.14894153023482	-499.82044677909636	11.479384652745205	2.757083009329362
86.9044310209991	-500.78990131828493	11.553535617816335	2.6481456903800384
86.46293516481973	-501.68809479197904	11.53951543336171	2.38444959167484
86.38499550217556	-502.67851886878503	11.514580086931899	2.420798196614717
86.04873980524505	-503.61605644270685	11.509132102136979	2.4880351748002125
85.76137228044507	-504.5668192347962	11.614300104596879	2.7941620875583815
85.645523604605	-505.55398429420836	11.557927569292165	2.5271293044720116
85.20489030697568	-506.3936018079312	11.786247993495893	2.392182459290793
85.09293600102689	-507.36572926538605	11.890356467303032	2.446971611130906
84.86016333880235	-508.25217256216956	12.255697423122932	2.4867659997929947
84.59540235602847	-509.19691217588974	12.319315082297292	2.3398755459261755
84.55247460406063	-510.17136157921396	12.48600901144834	2.34202735369777
84.25386667559776	-511.0897524808309	12.416736082354694	2.563288832846195
83.91613194556817	-512.00501482618	12.542342803411538	2.4594737778726175
83.53046763255425	-512.91311163588	12.711625899770528	2.1725642531635945
83.27792182316452	-513.8706275935632	12.81953927900643	2.493447554736824
83.13723230091006	-514.8471442874228	12.99865084368801	2.548789016675652
82.95154703487646	-515.8197876027845	13.08872827207081	2.29431654449776
82.8336617224605	-516.7721935629562	12.875137146957725	2.090257135391832
82.56663229842643	-517.6968442500795	12.8069614376278	2.3853957302920565
82.37394312227521	-518.6361835112039	13.010262880163005	2.424612197622116
82.28262707218445	-519.6074915586228	13.202562816511593	2.4060901935294683
81.93590981559473	-520.5171548475597	13.261535665863262	2.326780268381774
81.58380549434096	-521.4371607431949	13.266078939145544	1.7839451912596895
81.37636856305988	-522.4024527599358	13.394188397816578	2.211890923251435
81.1750945570512	-523.3368290378986	13.675713708277783	2.725260464934671
81.1979178526457	-524.2875539149755	13.827626792230646	2.820086624811144
81.13552192672373	-525.229741426108	13.901089563787172	2.376443385787635
80.87310332574413	-526.1728980241361	14.012977504489498	2.605546298389336
80.68955451432925	-527.1471337219875	14.106013482474673	2.6458414916313107
80.41251080372678	-528.1000047321141	14.257593602914042	2.4722050871795687
80.13696031557144	-529.0606058455537	14.358420653117797	2.225189514523184
79.84205727052709	-530.0183635458101	14.392495583030765	2.234680487808032
79.61047470395721	-530.9954464215424	14.35220129279601	2.47094194599174
79.36664919252603	-531.9626072719994	14.402175681575244	2.4356333103939454
79.05434759509225	-532.8995984721385	14.39525993505668	2.5089260031451115
78.67782699248487	-533.8194652440269	14.290285593266804	2.439811891787
78.34774957737443	-534.7509820593823	14.378918042540233	2.859513253708289
78.16660764870878	-535.7105034361033	14.398373971885377	2.687334720863438
78.07263336876757	-536.6974332106936	14.303497291568451	2.6129755079029553
77.8107931751065	-537.6488005119727	14.27740831119312	2.6200447043062893
77.48254959119055	-538.5747649356738	14.306257876653968	2.5514119883657225
77.31608670421375	-539.5450094104646	14.399334019307203	2.606879703703965
77.1992321556845	-540.52897677036	14.30153387601325	2.2639756442337013
77.17082105794287	-541.5238842418237	14.311238189116558	2.3134230334240087
76.9297036481407	-542.484886888379	14.37227360263964	2.365675797163035
76.57023182249193	-543.4133781699687	14.287884898098737	2.3702989457551884
76.30285054759013	-544.3675821474626	14.135345035522382	2.224347965936028
75.95819547995787	-545.3025139673963	14.033207724496053	2.1938805132490837
75.77447421420487	-546.2614830588724	13.96015363941669	2.4433024315034753
75.75149800046579	-547.2311859667948	14.054610659540064	2.370121505958919
75.3864279810207	-548.1417834035785	13.895918619154015	2.267692091792433
75.1042890134396	-549.1016008473921	13.96850542666624	2.3338086399160556
74.83762288579187	-550.0657438982226	14.00669450023272	2.7166662253914398
74.72647008044358	-551.0558290112261	14.102412603146115	2.8288886881008097
74.43081104630879	-552.0119380230528	14.166722420386611	2.2630671349207456
74.29036518407226	-553.0059064529862	14.213091649650435	2.5130185607719224
74.09427298004209	-553.988300683022	14.259211177467826	2.568725070342731
73.79961905942928	-554.9413989422923	14.168117368040255	2.666898637393366
73.47592524054879	-555.8765747271949	14.31988265766779	2.4939963485181105
73.36049714427585	-556.8698715195305	14.248599568092624	2.3983080022463503
73.01712855085766	-557.8117231919526	14.296296352978215	2.575410656165145
72.83379205212536	-558.798387313277	14.291768038139951	2.7250340996330236
72.42641374924897	-559.7132655455397	14.234451228094645	2.454601795717887
72.16797049488768	-560.6709671328276	14.342735341654716	2.15815699445633
72.15871080279065	-561.6577015365822	14.528428330221251	2.461806326909943
71.94436781230446	-562.624138749257	14.69551230067226	2.6218535458700893
71.9170777938227	-563.6170474153556	14.793721685554804	2.270346752879045
71.45680707851997	-564.4817682490287	14.998192349519945	2.3435971681327357
71.1776666181215	-565.4410257957486	14.945645398390434	2.5427985596362093
70.8912799969371	-566.398860842269	15.033252565482124	2.3650696530770885
70.78344953601619	-567.3956918519747	15.036704279966527	2.472203236932303
70.379457643825	-568.3112430678846	15.039234241798626	2.5234543947556687
70.08856366957347	-569.2651001043035	14.941898850283726	2.6484039265568144
69.91382410818589	-570.2452634261152	14.81646834166958	2.81670846954162
69.79788387496234	-571.233913036774	14.924024698814634	2.4522922400625875
69.61075011337581	-572.2155365009917	14.91746100299086	2.2774587699334465
69.29677574782531	-573.1609366494981	14.832453863027835	2.5956145166559184
69.34984997243744	-574.1361062286818	14.904654122369028	2.4836136537256546
69.08247824268314	-574.9738921696625	15.324290036286394	2.3465553459908426
68.8100577484556	-575.9045494591574	15.547776181389521	2.6106452900268065
68.4454123591755	-576.8195897726104	15.742628874313297	2.779282279187983
68.25745867042068	-577.7738441889383	15.97348680150856	2.7960970258720717
68.13147531719609	-578.711749608903	16.30368355649305	2.804504666564609
68.0634771627111	-579.696753175273	16.27622376763611	2.484082105575683
67.80758000542481	-580.6588318193077	16.29066631342984	2.484830407613168
67.42380473784945	-581.5826532074885	16.271089890588193	2.4348859957389495
67.2942224222225	-582.5589226911497	16.348175466887334	2.696738012564447
66.9702672309861	-583.4851420276665	16.421564732866052	3.219996333920852
66.68626673052745	-584.4149537304488	16.312316403289906	2.9120701890818346
66.91728433573815	-585.2978603117409	16.542510365331093	2.375983382448792
66.96175759229037	-586.2606661304878	16.506892278071824	2.20851278134881
66.75710883511681	-587.2350893437264	16.481074081829615	2.303560525047578
66.45486831107813	-588.1933117495466	16.513989140365247	2.4198235614200345
66.26285162099295	-589.1726654824139	16.59146461177188	2.682932818191834
66.27796846576658	-590.1703201580302	16.585376875672754	3.166441133899285
66.32454592444583	-591.1734544183012	16.603016743104696	2.995543381215182
66.34418069949304	-592.1728427687187	16.705583438758328	2.6300579607853853
66.278728922167	-593.1713548173616	16.730198807088012	2.5718055913180002
66.23655699836016	-594.1726478905179	16.66358664601281	2.3927438980632587
66.19137207380676	-595.1754037993519	16.64431170233943	2.742463131359287
66.11960416740695	-596.1748177206155	16.72375697289757	2.805897403266664
65.99141949032582	-597.1664522926711	16.816064638636146	2.9246065040354856
65.78482372275069	-598.1453765285015	16.789019563268596	2.9905498863230537
65.63390677598456	-599.1322535832086	16.75630103559102	3.1862202144426743
65.62826864925887	-600.1315151759279	16.814816233868424	2.8011163453798527
65.57060196323438	-601.1262048829432	16.831707866677732	2.876361838661328
65.45367572050118	-602.1175729680275	16.87929144985869	2.9269551762102286
65.30892989735104	-603.1005398231466	16.915747338434382	2.9019514984264574
65.27581761316681	-604.0692674660514	16.934025428915774	2.9237143745544385
65.37476977356403	-605.0371456675739	17.10015250339051	2.7953402353324863
65.24339072840621	-606.0185034418728	17.24084375323625	2.6834681589623384
65.09880946337455	-607.0088450053934	17.24041214296693	2.934811726593763
65.00759832138145	-608.0038995906804	17.216420881519298	3.254932030896963
64.90879036318249	-608.9903629754897	17.196871741655976	3.273046916172697
64.85316015910311	-609.9656515773131	17.074459353669067	3.0657839834754324
65.00291700923124	-610.9550199057511	17.02984300340906	2.832572905389942
65.14948307908399	-611.9314835216533	16.86353001841027	3.2196638657029
65.2362359341974	-612.893594628152	16.6729913227353	3.1269418139569134
65.05923844015332	-613.8654342192641	16.691300726807903	3.242622072289207
65.01761427052384	-614.7794816957639	16.805931545712493	2.921931754912206
65.47717122612441	-615.6479460033318	16.82277659681787	2.955678854083608
65.56907497600419	-616.5875202409446	16.741800830084962	3.081931376787777
65.15156365668808	-617.4658650325285	16.575680194859125	2.9000526901153907
65.06220674450884	-618.444020728523	16.704522275933144	2.704761856915162
65.0977176173621	-619.4262321795478	16.852205279062357	2.6057712644050435
64.79458680957487	-620.3784705879908	16.78149422739614	2.546233820374457
64.6387887651886	-621.366502528478	16.720107389530572	2.4115973842988794
64.28829783090085	-622.3051288312269	16.714274316189478	2.9190987764090326
64.26609532518751	-623.2998814672031	16.749204917618325	2.629585202523686
64.46647024321817	-624.2814783096987	16.82132217028181	2.326726411213113
64.57277227318673	-625.2586568451094	17.02438540480696	2.313624407789341
64.84768281879249	-626.2201207354321	16.987365700312562	2.3515639060367834
64.82771563202601	-627.2169446397119	16.871934111421034	2.2002313622306775
64.8407296385297	-628.2189948738893	16.79288467058402	2.322457589914214
64.76657538990341	-629.1887862140302	16.54263871995727	2.1859594898698567
64.8206599778336	-630.1852422688843	16.484956939082345	2.151456082423748
64.62839754953177	-631.1630678742262	16.522174614042846	2.237631566842809
64.69808721864037	-632.0932488989325	16.168237227274272	2.4867328626356624
64.70152951166686	-633.0779893997685	15.994539417342528	2.344513461470347
64.56384337346182	-634.0483998593571	15.783614768484313	2.4904585225169504
64.64422331561339	-634.9326514702939	15.324940644130384	2.336116669611637
64.91208303310343	-635.8131896278771	14.922446582305136	2.325259636462124
65.1040530142705	-636.7191554492528	14.529826939616743	2.3688215495565372
65.17934662712334	-637.6519046994663	14.182229649875062	2.5335531874458663
64.85182578341768	-638.5661840601119	13.989771987196912	2.6374143944921293
64.93759153890339	-639.5352263390657	14.011100656495664	2.348794460763097
65.13782335041297	-640.491835557633	13.847185097948568	2.1563524236489466
65.08372006941217	-641.4171261438663	13.491153866956813	2.3255754145082266
65.17083637682154	-642.359063360057	13.1668086255903	2.3228738942687155
65.14408356269	-643.2824299925729	12.777854913594402	2.2560362269535092
65.20207500682534	-644.2037466447803	12.385370901056953	2.1839462860669854
65.21320857592046	-645.1727057291798	12.153708877307984	2.2637326529266137
65.03263911175833	-646.1411281262278	12.026622087441437	2.318265430844227
65.2792799788285	-647.0543451656257	11.828668044550263	2.427753027098731
65.18898604217027	-647.879693288133	11.358469024124494	2.525880259466655
65.20526107171948	-648.7959421621496	11.046241696071261	2.382568191842336
65.0434101883768	-649.7524192263583	10.868320266456692	2.1810858728169475
64.92765377822369	-650.728470590954	10.681805968393713	2.0115773240617982
64.77245608115845	-651.717259485035	10.63182785685534	2.047504392336596
64.6705736183647	-652.7115565717854	10.549796417218442	2.221044984245563
64.63579813980589	-653.6696289623982	10.277172566183815	2.301093789785415
64.33959057491406	-654.5134509311365	9.842134650410232	2.4008328163629726
64.45279890188132	-655.4645684596805	9.648894092862419	2.279759540365954
64.39909536999481	-656.4388371815921	9.451173949684593	2.2434940276419217
64.4988919720492	-657.3842035427733	9.16074673508873	2.3792604190910356
64.23507452577391	-658.3019068090185	9.024464175195604	2.341748340085515
64.08169009735252	-659.2539663119495	8.832307722428228	2.1506846155156727
63.87649952166734	-660.2038597576279	8.607369129605205	2.2149170113682737
63.77035214091973	-661.1788529325532	8.431641620057011	2.1532905709312926
63.73275261123629	-662.1606877460864	8.283519873848906	2.1944243551958964
63.32848407889043	-662.9892476098566	8.059493175082423	1.9730617242303683
63.15108930441199	-663.8776714822797	7.925934094351615	2.0251590628938057
63.11413048277953	-664.8204055198532	7.717814737406177	2.1879553905166564
62.92599955363365	-665.5303274298628	7.113220173640916	2.020348596905187
62.630842258045305	-666.1579907770476	6.426304140081707	1.9340199773130506
