# Supplementary material for: Closed-Loop Multiscale Computational Model of Human Blood Circulation. Applications to Ballistocardiography
Source: Front Physiol. 2021 Dec 9;12:734311. doi: 10.3389/fphys.2021.734311 (PMC8697684; doi:10.3389/fphys.2021.734311)
Supplement: Supplementary file 1 [file Data_Sheet_1.ZIP › Supplementary Material Article/Data_Systemic_Artery_6.csv]

18.99798824192619	672.8989510499559	18.676894454977194	6.218390385769222
18.79701928735657	673.8690814446684	18.801146572966395	5.291940456937679
18.391089453808057	674.7520805548436	19.040240668268527	4.530362485847484
18.141470635228764	675.6958050897908	19.243563701773443	3.9249634384619
18.053115638143144	676.6904969448622	19.284069149485358	3.533323935808442
17.95454342424916	677.6788616676309	19.41495782678478	3.4307251541922366
17.849758731586963	678.6729720437919	19.390429441917178	3.512389539638544
17.80892092153708	679.6704797024057	19.412594848363533	3.618354111311116
18.000770267170594	680.6450254304873	19.46078957602405	3.7047328322851416
17.93444109329082	681.6366411662688	19.503588379657128	3.9703178551095553
18.057121235175252	682.6074415877654	19.622800932668756	4.182635502668003
18.261990150971997	683.5791566653434	19.740226294016047	4.1424531694022075
18.40834992973189	684.5654797906549	19.828363137223572	4.073389168846247
18.626706396926163	685.5273587179306	19.972113577735982	3.8663267873830898
18.64065723443068	686.4966866712498	20.11011513854366	3.647173554978473
18.6454544333697	687.4865519710011	20.19576651544213	3.5813163792324203
18.568245382784784	688.4678331905163	20.288240862200993	3.6950466431698668
18.508539418517998	689.4546961093655	20.311052417096075	3.9822851513764204
18.48109293720991	690.4505336886473	20.318592828793566	4.4166713684327386
18.499666962112965	691.4408770831545	20.37985101595702	4.554980258737095
18.493775981124543	692.4228323782495	20.462034707507506	4.632325325883011
18.40764092364684	693.3996077633802	20.60179667495961	4.465495330260005
18.43678359213301	694.3617295160761	20.850076865267404	4.228811106367135
18.340656898123534	695.3082571386495	21.136286624482594	4.356888603606526
18.23626244130507	696.2782730177856	21.32117942828402	4.389407034629424
18.249287371230224	697.2483954101787	21.534341217325295	4.272601325019572
18.071037923795235	698.2235924300247	21.677197263066244	4.207842738244036
17.876002316733153	699.1951369136459	21.819191673294192	3.9051223193630538
17.55231114671901	700.1323708995469	21.91322097112958	3.9039616651263866
17.118002372427082	701.023092202305	21.98084974363471	3.968365534130402
16.93711679987317	702.0068716422305	21.995923572014576	4.056759839996526
16.68830921149161	702.975230847746	22.035259143314157	4.31421074059223
16.359766127528896	703.9154724141927	22.0447687815839	4.496182288695644
16.196613941029504	704.8768466801339	21.82253399959842	4.569233784922419
16.089201700245773	705.8655578410517	21.7141248021842	4.623862083009091
15.825817953671473	706.7921631319573	21.438945584220995	4.702867937244726
15.565525948085604	707.7455836902304	21.275804322877264	4.44968541376824
15.211406275643412	708.6780857546904	21.18590381540935	4.322578825384313
14.760992192483847	709.5569825129998	21.018928119827986	4.2463338481050386
14.50663256748331	710.5246859364844	21.016930416475155	4.3135209577060705
14.226810779449385	711.4830084734373	20.929892065859615	4.425626574251034
14.118691216156781	712.471550534063	20.813749426135633	4.444546756066808
14.041059500937939	713.4652583342784	20.700730883294664	4.709728676855703
14.04710042146204	714.4642868583397	20.61659249469636	4.586313087750408
13.963338519152975	715.4455836423598	20.438155546303534	4.617688408288491
13.887878957484833	716.4159856252278	20.19685536748095	4.582755682829678
13.7524169154378	717.3668022305301	19.909980284069533	4.517747496018114
13.719402292616257	718.3344766637347	19.657689059139848	4.516391670640701
13.644904434728565	719.3108468731361	19.44872162097927	4.586814611608469
13.523329240420432	720.2986592967759	19.348017202753496	4.78966818463365
13.312233284123586	721.2461721476435	19.128914382996694	4.724418808450078
13.194079804041383	722.2063025200187	18.88319071929189	4.817593772520073
13.072778368899673	723.1785852376767	18.674628598146434	4.895882133260676
12.99630937741959	724.1580775434612	18.486906295001962	4.948709535035775
12.981161352958768	725.104689102358	18.176670247233268	4.8978387702820925
13.040566018085647	726.0526459389994	17.8706104974334	4.803194691906771
13.125630051914642	726.9978200252187	17.557765300414964	4.7333060124403215
13.12000972987378	727.902933336475	17.136592784204545	4.874022621567804
13.083382585034958	728.8169634612597	16.73177674921399	4.931515616501861
13.06149850523981	729.767713582518	16.415265606082873	5.010612774957234
13.062859456127086	730.7409203529043	16.182718143825316	4.838019848233514
13.096381584958934	731.723307879105	15.986383034811462	4.88752680821
13.148061204338381	732.6802055509065	15.703134492715018	5.040286483618712
13.180250121589427	733.6211694351545	15.368620157397308	4.903880813217688
13.143498614716771	734.5785286791386	15.074408864648344	4.78953777888715
13.118017317432312	735.516148685842	14.7305936529745	4.651258104698672
12.986516859086985	736.4035472752241	14.291332737779213	4.563754680392319
12.80475130137612	737.2587023240441	13.808364542585169	4.432667101272906
12.695964400154697	738.1226991461125	13.327384303189298	4.5370600392587255
12.5080707850442	739.0487791006396	13.008802722067228	4.627796517439069
12.472158876846361	740.010195380556	12.729843322505863	4.431476795566195
12.452172613804981	740.9491105300705	12.378939405276887	4.4438571382884575
12.500548584037913	741.8845237453448	12.019962448032693	4.537281951590432
12.546392719090681	742.8363444523568	11.707778442425294	4.26869658102617
12.660107823141535	743.7913620801585	11.422746139144625	4.231396218103313
12.722813907519283	744.7446594318069	11.11907466426074	4.404048922815746
12.872757925632753	745.6660221535893	10.753264136703407	4.566980088114034
13.012002930307583	746.6205126241	10.482838899997107	4.818586455356732
13.019919876711949	747.5998803210986	10.26713541026477	4.7571129954119105
12.99201128011386	748.5649277564952	9.994213581766118	4.90641206764482
12.927796429010844	749.5343938273905	9.746132808500699	5.172018803856765
12.963633470525759	750.4565830761308	9.356644661022356	4.99832553131468
13.044556437557379	751.4001512169276	9.027713285933709	4.776451669896983
13.019538232254977	752.3089785756555	8.606792717232292	4.75662155809798
13.090791519023075	753.2573923485893	8.295283207370568	4.75360798811269
13.151126208547444	754.143294761905	7.834520450252368	4.733580929325291
13.187746836905784	755.0834636454057	7.496518076951076	4.686772601980531
13.174544371862678	756.0365336628553	7.184923128474319	4.709127673369422
13.22291954412095	756.9868712489731	6.873443666955025	4.564117583838427
13.202535181449262	757.8827555322695	6.436624985959067	4.637586348098121
13.204464808447964	758.8465888650123	6.227080324124401	4.742819126477002
13.08231331256048	759.7665605593528	5.894223863126379	4.643659682133005
13.030673178080338	760.7117975367119	5.601203468824952	4.60329561087221
13.008311123690042	761.6929737936874	5.412227427340201	4.509720060085186
12.871686237624454	762.6487337249251	5.164545221423054	4.607452111092715
12.821339899247802	763.6051286849709	4.896665756169176	4.675096196153357
12.848675413599564	764.5548396856536	4.584358404173342	4.72396573369624
12.846624663399249	765.477820992277	4.19353632643617	4.647262203471615
12.850211954700688	766.4073678782759	3.8197932418148928	4.748833072475346
12.763997522403315	767.3378083457009	3.4720281147513847	4.873612848616724
12.625013843816017	768.2534578817495	3.093291222040345	4.7518570367244655
12.593832911410487	769.1881709957745	2.7424676543711675	4.906289005322614
12.64461860726835	770.128879341165	2.4046855104661358	4.76599200663399
12.698891663910546	771.0581295640756	2.0351455860753958	4.702066346141911
12.689643050932986	772.0049503429186	1.707601024579116	4.697305879942437
12.607153505945579	772.9545999218855	1.4078442144819585	4.687593729674388
12.419745515951735	773.8863368652295	1.1300826144847222	4.4915928223665205
12.148393196032345	774.7499777491994	0.7079274834649022	4.418638038131526
12.004756753101038	775.6388754014388	0.27173559678962855	4.390960815760199
11.885109228016017	776.5171993604084	-0.18898323412799564	4.50531018747144
11.758845150436477	777.4374614635166	-0.5486647027681599	4.4954277130848554
11.807126450706532	778.3353921815096	-0.9838293655470322	4.556016090707101
11.799064239224801	779.2330407067642	-1.373494107464886	4.61516017026024
11.608598906062864	780.2077613696779	-1.4597942700454485	4.725879119817046
11.603991179166469	781.1789901091963	-1.6994976590128086	5.057540302642571
11.655832937362845	782.1596532326571	-1.892877336203794	5.148095146311602
11.87450549965617	783.1278737022194	-2.0235189759785914	5.011552192743918
12.223893507072367	784.0328882800195	-2.251155574605916	4.8986306253473035
12.873075930118269	784.790111781351	-2.2293938819244503	4.822868399226562
13.478729942777235	785.5840748310853	-2.1447989256676823	4.737543541824981
14.181393914930243	786.2910104596177	-2.166795650182857	4.6280283142245935
15.082557951860544	786.6699669369846	-2.002194887093783	4.169000184850658
15.984030517603902	786.9848414552979	-1.6995562490160019	3.537683731791324
16.869692236990403	787.2890446789013	-1.3403625701022828	3.0683994147383666
17.77365005852132	787.5947470766846	-1.0380692945371082	2.611540091295337
18.613092619012765	787.7183124367731	-0.5146229912505719	2.6851564731900814
19.454311870467063	787.9053922588901	-0.008497187632316341	2.721238756126242
20.2979081444821	787.75249547401	0.49338637439182803	3.0260079006025298
21.08625909320343	787.9048982639998	1.069362583260606	3.404227796896701
21.857446102087206	788.203763060139	1.6314403934437092	3.9044071793619626
22.655968242632113	788.6548255742097	2.01256194747698	4.532923235057767
23.360383717585055	789.3135978181725	2.2296565171559237	4.772560518125002
23.788703912328454	790.1797789681332	2.181794890173169	4.6258551162691255
23.938162378765035	791.079688306975	1.8255121124800158	4.236386483053813
23.921468636452477	791.9860224084007	1.4029110165481296	3.791444840639686
23.81207206439586	792.8883851465964	0.9809410629880019	3.7226623306634616
23.66538444197267	793.7618096171334	0.5116579094578338	3.7011441257609956
23.59875005760633	794.621206096233	0.004255249523650442	3.9994949900442123
23.52661786444311	795.4411639078043	-0.5601798694636019	4.216476494330415
23.242911983283072	796.1994129573185	-1.1318631073533958	4.274462284147539
22.86046608613886	796.979814775824	-1.6200907737214871	4.442620165293988
22.623844175221997	797.8677908597441	-1.9796881093963037	4.523974927756219
22.303804732434397	798.7568739410011	-2.2260716087998396	4.740283399140548
21.89801915001553	799.6445407059498	-2.3229246356322903	5.033111583377802
21.705436175441754	800.6205408942499	-2.34064047542255	5.062710578518256
21.641909787346396	801.6088322226175	-2.312431735250647	4.974573674026291
21.669067883258336	802.5768241394431	-2.0714677950974023	4.498908286330295
21.737680818807206	803.5434988361608	-1.8428813045727799	4.3278774714904635
21.888596750636093	804.5197954972373	-1.7654363002646183	4.217285888458524
22.133969858135515	805.4768604338838	-1.680171240682072	3.8599076430989583
22.32360226240896	806.4290453880959	-1.530100098922315	3.5050065780873747
22.73290037878461	807.3209500474102	-1.3559059487019187	3.4337625906597418
23.06891188037896	808.2101166834325	-1.0728808443776647	3.368334436042914
23.542362773964435	808.9892924621181	-0.6613863777430903	3.421961866431661
24.003074489270045	809.6998455412167	-0.1653547658936888	3.3795217786407985
24.670582160605875	810.1353075191636	0.4390594538022661	3.3282635389949036
25.34166833232455	810.5414938712732	1.0602947845262964	3.527885933086675
26.05432934015834	810.7854437108557	1.7151656593739302	3.724051747045643
26.649622133221754	810.8870612268656	2.507147368269827	3.8517166295584877
27.06310642605827	810.8399077167807	3.408222297778604	3.9906300115288897
27.130023746635924	810.9336886087832	4.401893510572724	4.025960593551241
27.34569545375861	810.93937530889	5.3777552218870746	4.21593460994025
27.47319575272503	810.7670838404454	6.355341448842566	4.3217123900593695
27.456027520260946	810.7743247304126	7.355986755593431	4.399630938931222
27.283159208636064	810.5650854622829	8.314084162738736	4.6402285759077335
26.93047138183737	810.212066923734	9.171371781101058	4.586046232852108
26.15434542419412	810.0931853975935	9.7471048217308	4.310559138246367
25.34747912464475	810.0126965167973	10.335312449419773	4.124431881855049
24.45454532387589	809.9528352716944	10.771848732207843	4.008128121671186
23.509138872849565	809.7571527867927	11.009576610562625	4.023408840826372
22.530507553741195	809.8232971737054	11.074408308230614	3.679908555742475
21.548987560559365	809.9151278291587	10.950853891874681	3.6243285663701936
20.597064412740753	809.7941792755446	10.691723203088701	3.745416906471719
19.631219016594137	809.7358474866134	10.446775518541864	3.865841100697256
18.663060705651596	809.7848328943776	10.19283702050868	3.8068840742524914
17.69640208721921	809.8684777849224	9.942097111930098	3.8481696278358917
16.804411668664518	810.0452367614414	9.544902786106721	3.9881148765455823
15.929521983628517	810.3139683801938	9.141347357381672	4.289300146955259
15.122219749873743	810.703693699094	8.711014162426281	4.177477093187498
14.44143442646349	811.2539558989097	8.237222283742577	4.122676708106711
13.862496555171031	811.767401203603	7.624195473120234	4.025651913922591
13.334354013483782	812.2244103454913	6.90880282778712	3.600359430039663
12.826721828078682	812.809827710784	6.2869186132057315	3.3614631318857815
12.386965185492608	813.4832998115915	5.693807473983971	3.1329875396109244
12.023421551896499	814.1974972157957	5.097410332422378	3.2275442611030662
11.594291388835405	814.9580767232936	4.620020143311382	3.609401259326934
11.023803015368054	815.6864145202782	4.238132403037133	3.735297372182771
10.409699693185614	816.4080545820251	3.9108296162183995	3.7394807170325244
9.804798196801508	817.1431754002499	3.596899629545898	3.7307428141650942
9.212800937865167	817.8655310928241	3.235246623389005	3.69936623454809
8.710405544784653	818.6560361747007	2.8927571829721965	3.5211269609031794
8.262123783656579	819.4591086126062	2.5306026942561837	3.417716265612041
7.729557535675404	820.1273826785358	2.0153035160997472	3.266104911922245
7.30467660057516	820.8699861064355	1.4974329025166984	3.247793074494862
6.868910288665966	821.5252064057671	0.8790998024517888	3.0303414033745435
6.49893422267099	822.1665958345533	0.20437830326141856	2.898536948497799
6.038512232937968	822.7629280018634	-0.45707729070285363	2.737757983528926
5.641061980742091	823.349748385006	-1.1646471462568826	2.623668125516254
5.234488425091441	823.8293681038485	-1.9432795310235789	2.574407017358201
4.74717159876903	824.2066342952277	-2.7342047696631715	2.302638407268568
4.327966052497863	824.6290647087342	-3.5410686426235554	2.3219846396753185
3.841013956979857	825.010654155157	-4.327627162197138	2.276820811462861
3.5063800394563933	825.4907895009661	-5.1319496433191505	2.429551575774659
3.2527330660485805	825.6423296789078	-6.087135237363473	2.301755815229444
2.9324748223936985	825.9934386181304	-6.96804829744333	2.3251146225302874
2.6973526053182515	826.2353113032789	-7.910734491597946	2.40825995485216
2.290343565020743	826.4296953628668	-8.805418889654502	2.3302010817344563
1.9539904817780522	826.7479227544698	-9.693203903008293	2.2260769327946863
1.6623487209406491	827.0836417411608	-10.58609279432225	2.3281075246644147
1.3579247254847204	826.9487841663585	-11.520054124203481	2.1754922615877224
0.8758605947592075	826.9647286714867	-12.391931921216308	2.1979248668606783
0.35465060518092983	827.0436356449982	-13.237988661247737	2.284913438195642
0.2093653116486044	827.3316070813293	-14.163260749638967	2.1931215991218256
-0.16395187255247973	827.6999742801705	-15.000527745885814	2.127325281685404
-0.5138094062248242	828.0097101835688	-15.883500871627131	1.9434413798311772
-0.8460647211662785	828.5300858840403	-16.65937153603487	2.118916040347672
-1.2043969516129032	829.1954214385781	-17.311252544814774	2.2802331523987047
-1.723795823918919	829.7927915292936	-17.918058858614856	2.588682474752368
-1.999460441038879	830.4587130069582	-18.581432040177802	3.2072115246709667
-2.016253382126261	831.1180306123537	-19.32564814703672	3.357585593449433
-1.8689658408852623	831.8268031109099	-20.011474673593035	3.0631184044254223
-1.7709388493714717	832.4633402380096	-20.768903214820515	2.890203304254034
-1.634482022867514	833.1399763421966	-21.484241152162827	2.941401810922292
-1.51128807511041	833.8956326020492	-22.126352019617187	2.906216905787876
-1.5663462091967013	834.6755495636241	-22.74167762081824	2.9640361697635824
-1.6369379275250675	835.4001824849399	-23.420548060551013	2.865157323174032
-1.5810315515048827	836.1461962463239	-24.07675785885759	2.7910585913948207
-1.5881214539043467	836.9154246960796	-24.708381135580403	2.8154069354437024
-1.570256422815348	837.6956952055602	-25.322138888192367	2.7987113455738535
-1.3962713874336141	838.4742466504615	-25.924048436627967	2.6509410030024605
-1.143829852884718	839.1912442947108	-26.574390731282325	2.316044823933986
-0.797640045220439	839.9295807444272	-27.14018204449907	2.2881617319090224
-0.48907888784731485	840.6999554376547	-27.68066073150905	2.1254652521895303
-0.3356272805984404	841.498154742627	-28.25621312537014	1.8310647053672235
-0.334342573506854	842.3274527466126	-28.786923137069213	1.9247409085197893
-0.4900752535011715	843.106130370582	-29.374819541161166	2.1169201509194555
