# Supplementary material for: Closed-Loop Multiscale Computational Model of Human Blood Circulation. Applications to Ballistocardiography
Source: Front Physiol. 2021 Dec 9;12:734311. doi: 10.3389/fphys.2021.734311 (PMC8697684; doi:10.3389/fphys.2021.734311)
Supplement: Supplementary file 1 [file Data_Sheet_1.ZIP › Supplementary Material Article/Data_Systemic_Artery_7.csv]

19.200671127699223	670.1931481003608	17.823804049232436	8.2
19.93013748474921	670.8615094511583	17.97637884740956	8.190954773869347
20.659603841799196	671.5298708019559	18.128953645586684	8.181909547738693
21.489460012299865	672.0716585554746	18.263634676014703	8.17286432160804
22.334111220514195	672.5751139660077	18.44715916342939	8.163819095477386
23.079498007190686	673.2255522418079	18.58240636575261	8.154773869346734
23.910817944682695	673.6791634392138	18.880743108672455	8.14572864321608
24.70086908075897	674.1706103950429	19.246056558689016	8.136683417085427
25.435898720704564	674.7273941755559	19.636191662336344	8.127638190954773
26.126230107102977	675.3250839430525	20.047477087553926	8.11859296482412
26.785085068806577	675.9194599683677	20.507925483768375	8.109547738693466
27.540659924278508	676.31394658197	21.012315252592096	8.100502512562814
28.298837206188537	676.7038731057244	21.53428759727485	8.09145728643216
29.071716181048192	677.0810356045511	22.043582750719157	8.082412060301507
29.925411729955187	677.3268701083616	22.492870386589594	8.073366834170853
30.820109793350564	677.5343638274701	22.892144956177255	8.064321608040201
31.704024362573232	677.7133222578443	23.32450388132855	8.055276381909547
32.57140100033373	677.8472941506064	23.80667119177175	8.046231155778894
33.47032457724452	677.8968374574602	24.23107322123564	8.03718592964824
34.40199953817247	677.8299156833616	24.5882426348018	8.028140703517588
35.310836013363364	677.7258118436966	24.992170002179968	8.019095477386934
36.20042538850546	677.6532162271623	25.444305142094045	8.010050251256281
37.06386874635165	677.4762106444874	25.890495766924634	8.001005025125627
37.918938185320236	677.1584629107422	26.29275556984145	7.991959798994975
38.827517517382205	676.8690696191079	26.592412914280803	7.9829145728643205
39.744495683552344	676.5550266744103	26.840895265988333	7.973869346733668
40.65875454879289	676.2421296895976	27.08216581375244	7.964824120603014
41.524770291067945	675.782324293852	27.275033640654954	7.9557788944723615
42.40044789283962	675.32507931141	27.4267148906921	7.946733668341708
43.27383105710343	674.8998314117744	27.66728709543341	7.937688442211055
44.124711619136455	674.4088371181201	27.85313766183873	7.928643216080402
44.935333220890584	673.8616062287036	28.059286505471654	7.919597989949748
45.814617771054294	673.4069793662819	28.19830101809886	7.910552763819095
46.638314659570646	672.8408871058034	28.261674709507062	7.901507537688442
47.47283594167482	672.289106510049	28.307468930513018	7.8924623115577885
48.30456779637572	671.7326492750202	28.258347834681604	7.883417085427135
49.125549919315674	671.1626755184641	28.187762421244127	7.874371859296482
49.92398720471659	670.5716050746726	28.059293771826198	7.865326633165829
50.68300765355115	669.9220001742194	28.06065855767169	7.856281407035175
51.36009453753631	669.197401715422	28.18880773579994	7.847236180904522
52.044321949668955	668.4767628153835	28.08711996082965	7.838190954773869
52.74359212758005	667.7648302495768	28.137992147393778	7.829145728643216
53.34912624496214	666.968888517175	28.13649949478566	7.820100502512562
54.062737905555935	666.272531468911	28.18347878150621	7.811055276381909
54.80002786261618	665.5963878389055	28.20692069942645	7.802010050251256
55.488313054356226	664.8732163808043	28.15535364578518	7.792964824120602
56.2719494300594	664.2581709883475	28.118899806666413	7.783919597989949
56.96596041057507	663.5466184226241	28.072682733117325	7.774874371859296
57.69783859931562	662.8697394105997	28.019771645623116	7.765829145728643
58.44852151910775	662.2096400553716	27.957045005703286	7.756783919597989
59.203292680880395	661.5565821925761	27.87078133160681	7.747738693467336
59.94563317865036	660.8953691223135	27.748837133097844	7.738693467336683
60.68790390758047	660.2314963298298	27.646981662348225	7.7296482412060294
61.470509218949346	659.6298578598654	27.499426428950994	7.720603015075376
62.2339928323095	659.0025454542734	27.3917616047325	7.711557788944724
62.96956383668004	658.3270146498786	27.41400917162514	7.70251256281407
63.748116951527535	657.7045496164181	27.410493598287122	7.693467336683417
64.5865173666361	657.1655972711819	27.410153088882165	7.684422110552763
65.4567885961788	656.6769510160855	27.425444985551152	7.675376884422111
66.32542831805438	656.1843902365074	27.351988124591553	7.6663316582914565
67.16241382007775	655.6577126452839	27.221225102291648	7.657286432160804
68.00356851331289	655.1839102484867	26.984910752814283	7.64824120603015
68.88239338352216	654.7888063730094	26.727332109204387	7.6391959798994975
69.7074021230285	654.2845742041222	26.46954110047485	7.630150753768843
70.55943771497093	653.8207221556813	26.243654968063748	7.621105527638191
71.48208120110425	653.4538598368061	26.124490898127867	7.612060301507537
72.38831127528735	653.0643342472622	25.992797248849545	7.603015075376884
73.2745623202878	652.7016663789476	25.7297282419633	7.59396984924623
74.22621187268547	652.4113198809578	25.664711625320756	7.584924623115578
75.13213368715049	652.0546521926037	25.435439077342394	7.575879396984924
76.06820106408611	651.7452019022993	25.272494217116385	7.566834170854271
77.00247008513993	651.5509144200738	24.97452784243765	7.557788944723617
77.97212767532909	651.3954128802931	24.795543997211208	7.548743718592965
78.87504332944441	651.0326054824862	24.56961622651094	7.5396984924623105
79.82999595201244	650.897606116471	24.31074498125641	7.530653266331658
80.70458856379176	650.4340324677551	24.190392750196214	7.521608040201004
81.62352134929193	650.0978494732962	24.007865718869855	7.5125628140703515
82.4592231522018	649.8421991174658	23.528676739589116	7.503517587939697
83.39383481336642	649.656479090609	23.2389953228913	7.494472361809045
84.34361772070214	649.4631937302477	22.986644312896786	7.485427135678392
85.28938078024343	649.2881795412634	22.705818919861986	7.476381909547738
86.23024824351901	649.112827713511	22.40971749023498	7.467336683417085
87.17010937887945	649.0274293553892	22.07725236814054	7.458291457286432
88.12638280170059	648.9191852699948	21.804242560046138	7.4492462311557786
89.08813950063211	648.7481773627923	21.584780385904597	7.440201005025125
90.0471505181495	648.5068135213733	21.435208586124315	7.431155778894472
91.00897085420466	648.2397001329899	21.41544471401209	7.422110552763819
91.97610626570524	647.9941920881175	21.49039633365217	7.413065326633165
92.92918053714007	647.7190274809221	21.443791971307366	7.404020100502512
93.86159168470316	647.4008973040754	21.272135417422827	7.394974874371859
94.80808766073275	647.1029748057903	21.189471860363383	7.385929648241206
95.77882806585993	646.8726302798676	21.13901547711285	7.376884422110552
96.7455680107348	646.6469625115608	21.01505642669004	7.367839195979899
97.71747063291721	646.4363485879957	20.932058940321607	7.358793969849246
98.69165874400338	646.2140164425778	20.933062399701686	7.349748743718592
99.6617625459757	645.9777566977314	20.96616579490139	7.340703517587939
100.64786702261672	645.8209345526029	20.967250670557984	7.331658291457286
101.61696859380292	645.5994395432859	20.932400227531545	7.322613065326633
102.56890716831178	645.3019876420403	20.913707153791687	7.313567839195979
103.53622640304519	645.0602196893326	20.84114716195098	7.304522613065326
104.48699367932058	644.7477576809089	20.82009320022945	7.295477386934673
105.41025225113111	644.3676923618217	20.785963349832947	7.2864321608040195
106.29597961420441	643.9142401505835	20.745090759461974	7.277386934673366
107.17127723587684	643.4816109383248	20.650633540838033	7.268341708542713
108.03186414229268	643.0400299746052	20.862947228516262	7.25929648241206
108.98009502492272	642.7319055146058	20.898334215791774	7.250251256281407
109.88787601327171	642.3289378821818	21.018621282654685	7.241206030150753
110.81432676232974	641.9790155685085	21.165070609713425	7.232160804020101
111.71114015447864	641.5486180589846	21.24379659597465	7.2231155778894465
112.55156617313288	641.0101950130859	21.186903468095945	7.214070351758794
113.42360135373158	640.5425593679644	21.331875874312374	7.20502512562814
114.32875411630248	640.1169969024849	21.294140117069805	7.1959798994974875
115.23703119322745	639.7112284262408	21.403905863799775	7.186934673366833
116.12514698339831	639.256554353578	21.33198351176963	7.177889447236181
117.00967728131974	638.822066576271	21.490839761482903	7.168844221105527
117.8536886173968	638.3080562557727	21.650211007666865	7.159798994974874
118.66565575644333	637.7376091066027	21.780287186887044	7.15075376884422
119.45425726148402	637.1235735166787	21.76860216925965	7.141708542713568
120.23856544035198	636.5257921594947	21.915019630856722	7.132663316582914
121.08448338744637	636.0086682925557	22.042510771759847	7.123618090452261
121.92815508082265	635.4830220414517	22.16590532517375	7.114572864321607
122.80498585370154	635.0056218075111	22.223180922074402	7.105527638190955
123.6639805160604	634.4932696169896	22.223798253171015	7.0964824120603005
124.47555723183116	633.9115627063904	22.167536169273426	7.087437185929648
125.26059282990951	633.3079659970567	22.25147983093818	7.078391959798994
126.01683727403899	632.6797426500056	22.43931384933453	7.0693467336683415
126.78928522400874	632.0657326854874	22.60868998167987	7.060301507537687
127.56344340891407	631.4498300575157	22.76501055790177	7.051256281407035
128.2991938005624	630.7819908395363	22.87691199494938	7.042211055276381
129.0305877021861	630.1018058863822	22.948041360310814	7.033165829145728
129.77398008587937	629.4495874214084	23.087985406011104	7.024120603015075
130.482210529576	628.7715474971069	23.28345603451254	7.015075376884422
131.18914809530025	628.0797889205872	23.42504258154872	7.006030150753769
131.88813450069821	627.3798158155104	23.548850623600693	6.996984924623115
132.55948730385867	626.6611995085898	23.710676145961518	6.987939698492462
133.2983107897881	626.0120286371557	23.891339646786186	6.978894472361809
133.98129321437017	625.3132637275424	24.109716219183095	6.969849246231155
134.64651642414609	624.5921129003527	24.312105251955483	6.960804020100502
135.36176156020665	623.9177692878159	24.485398677525318	6.951758793969849
136.14992766331244	623.3140084433207	24.59576249193026	6.942713567839196
136.8454323201654	622.613629522997	24.65155259325198	6.933668341708542
137.35543071856534	621.7629331039764	24.733279714223926	6.924623115577889
138.05233190362867	621.0545632330017	24.832792723374872	6.915577889447236
138.71005691890505	620.3262622035348	25.025397670125713	6.906532663316582
139.2859906941098	619.528677455739	25.208796144786334	6.897487437185929
139.89308503527496	618.7946368869979	25.51798752417457	6.888442211055276
140.4638557798507	618.0172352772865	25.782916250008483	6.879396984924623
140.9883928859755	617.2936968105112	26.229348081417918	6.870351758793969
141.52474406261464	616.4866264614761	26.480604091472404	6.861306532663316
142.05544322607585	615.6984840495167	26.796282627257966	6.852261306532663
142.68230723160767	614.9684393399333	27.07018809382539	6.8432160804020095
143.30726208613174	614.2029357456081	27.229453348803997	6.834170854271356
143.90751420874952	613.4237667257687	27.414210914402265	6.825125628140703
144.5811514876144	612.6878937299688	27.431133974823126	6.81608040201005
145.21642864341115	611.9603636665212	27.663799366325435	6.807035175879396
145.85329898116925	611.2301004265837	27.912973428980816	6.797989949748743
146.47329285763018	610.4660002875538	28.09466330385283	6.788944723618091
147.14558901711516	609.7733057008339	28.350321107429277	6.7798994974874365
147.80288048161088	609.0507474698032	28.56092381943903	6.770854271356784
148.4097462282701	608.3303631183596	28.88576371571061	6.76180904522613
149.04045291414945	607.6111425045884	29.16312879148195	6.7527638190954775
149.61116108024544	606.8090702316111	29.30852766503172	6.743718592964823
150.20169177766795	606.0383598754631	29.515840477545677	6.734673366834171
150.68592040912745	605.2470221396306	29.85620240270078	6.725628140703517
151.17823383753353	604.4390724744143	30.140248424895944	6.716582914572864
151.83545242682646	603.7244251527762	30.353174119821556	6.70753768844221
152.46192301830973	602.9821507533783	30.55015712420714	6.698492462311558
153.06354657001538	602.2197380752009	30.754819862514925	6.689447236180904
153.75644290918987	601.5258956064991	30.93457864588294	6.680402010050251
154.39217268848213	600.771321555938	31.068457315706794	6.671356783919597
154.9029694433293	599.9514689923512	31.314566199621932	6.662311557788945
155.38241793498037	599.1429539413541	31.648829630844823	6.6532663316582905
155.94471878126453	598.3871837681912	31.984650135115753	6.644221105527638
156.50770285856817	597.6186728335077	32.28359173122695	6.635175879396984
157.0725849632369	596.8881731124286	32.647900639411354	6.6261306532663315
157.46913695005932	596.0371939576853	32.989452441168964	6.617085427135677
157.93592893164552	595.1990077231494	33.263631362957646	6.608040201005025
158.52195355883632	594.4500697815753	33.562873007134954	6.598994974874372
159.066105248366	593.7576542402295	34.038798543233746	6.589949748743718
159.60652070352552	593.0285444031219	34.46068293270571	6.580904522613065
160.15032264667076	592.2552593825917	34.78767664104475	6.571859296482412
160.61339731603766	591.4026832916477	35.02933410451203	6.562814070351759
161.20335554512656	590.6023802524184	35.144358048470245	6.553768844221105
161.69059584521085	589.7639088993222	35.38861389833777	6.544723618090452
162.2965504607552	589.0329642733216	35.704753077610754	6.535678391959799
162.75277800712954	588.1774906995793	35.94710330208751	6.526633165829145
163.25714860267342	587.3200010977138	36.03604062690932	6.517587939698492
163.52318875224162	586.3617177606421	36.116361717041606	6.508542713567839
164.01355808021387	585.5034025728826	36.235915338447164	6.499497487437186
164.37395625344433	584.6231126415782	36.530262456456214	6.490452261306532
164.83321756577274	583.7913594391002	36.83419524416289	6.481407035175879
165.1123012259318	582.8554927367593	37.00065078265614	6.472361809045226
165.59645281659192	582.0103113086922	37.16244844786784	6.4633165829145725
166.0075746476753	581.1165324565673	37.3114782064148	6.454271356783919
166.44696054819087	580.2310299670579	37.45738431013285	6.445226130653266
166.85355544588424	579.3532797387757	37.70400438613158	6.436180904522613
167.30500429050184	578.4914379754698	37.92988792225597	6.427135678391959
167.70149743341275	577.5941967422619	38.1137238159548	6.418090452261306
168.01555809891443	576.6685865619546	38.32777915923864	6.409045226130653
168.31965867681208	575.7285991018505	38.47677706082099	6.3999999999999995
168.61886091373205	574.7919926145569	38.65250922590411	6.390954773869346
168.94573505284433	573.8706799344545	38.867342175619854	6.381909547738693
169.2984973933053	572.9682962952337	39.11600333404819	6.37286432160804
169.6460842040288	572.0674579242568	39.375802593462105	6.363819095477386
169.95991170871292	571.1312920331833	39.49913646419067	6.354773869346733
170.29459420982684	570.1930717973903	39.550311851973504	6.34572864321608
170.60293379543506	569.2666487173798	39.707170208958914	6.3366834170854265
170.82024106607219	568.3170058722245	39.91368170078474	6.327638190954773
171.03652892168367	567.3609283430071	40.06528287571035	6.31859296482412
171.24556063264484	566.4318040882267	40.2613966523186	6.309547738693467
171.684604181643	565.5792075678382	40.478962625144625	6.300502512562813
171.95989843379945	564.6798849327001	40.77331185522267	6.29145728643216
172.42198186627448	563.8066511848731	40.8425744953685	6.282412060301507
172.7094721964925	562.8691478741758	40.832332339830856	6.273366834170854
172.7097508885721	561.8984568293201	41.024649928192865	6.2643216080402
172.87342561050187	560.9945836760744	41.35354831550868	6.255276381909548
173.35072784308116	560.1305074773505	41.32945086133446	6.246231155778894
173.3808478059794	559.1531743900537	41.503428194388036	6.237185929648241
173.78255116051207	558.2675828198408	41.71825202119569	6.228140703517587
174.18425451504473	557.3819912496278	41.93307584800334	6.219095477386935
174.58595786957738	556.4963996794149	42.14789967481099	6.2100502512562805
174.98766122411004	555.610808109202	42.362723501618646	6.201005025125628
175.3893645786427	554.7252165389891	42.5775473284263	6.191959798994974
175.79106793317536	553.8396249687762	42.79237115523395	6.182914572864322
176.192771287708	552.9540333985633	43.007194982041604	6.173869346733667
176.59447464224067	552.0684418283504	43.222018808849256	6.164824120603015
176.99617799677333	551.1828502581375	43.43684263565691	6.155778894472362
177.39788135130598	550.2972586879246	43.65166646246456	6.146733668341708
177.79958470583864	549.4116671177117	43.866490289272214	6.137688442211055
178.2012880603713	548.5260755474987	44.08131411607987	6.128643216080402
178.60299141490395	547.6404839772858	44.29613794288752	6.119597989949749
179.0046947694366	546.7548924070729	44.51096176969517	6.110552763819095
179.40639812396927	545.86930083686	44.725785596502824	6.101507537688442
179.80810147850192	544.9837092666471	44.94060942331048	6.092462311557789
180.20980483303458	544.0981176964342	45.15543325011813	6.083417085427135
180.61150818756724	543.2125261262213	45.37025707692578	6.074371859296482
181.0132115420999	542.3269345560084	45.585080903733434	6.065326633165829
181.41491489663255	541.4413429857955	45.79990473054109	6.056281407035176
181.8166182511652	540.5557514155826	46.01472855734874	6.047236180904522
182.21832160569787	539.6701598453697	46.22955238415639	6.038190954773869
182.62002496023052	538.7845682751567	46.444376210964045	6.029145728643216
183.02172831476318	537.8989767049438	46.6592000377717	6.0201005025125625
183.42343166929584	537.0133851347309	46.87402386457935	6.011055276381909
183.8251350238285	536.127793564518	47.088847691387	6.002010050251256
184.22683837836115	535.2422019943051	47.303671518194655	5.992964824120603
184.6285417328938	534.3566104240922	47.51849534500231	5.983919597989949
185.03024508742647	533.4710188538793	47.73331917180996	5.974874371859296
185.43194844195912	532.5854272836664	47.94814299861761	5.965829145728643
185.83365179649178	531.6998357134535	48.162966825425265	5.9567839195979895
186.23535515102444	530.8142441432406	48.37779065223292	5.947738693467336
186.6370585055571	529.9286525730276	48.59261447904057	5.938693467336683
187.03876186008975	529.0430610028147	48.80743830584822	5.92964824120603
187.4404652146224	528.1574694326018	49.022262132655875	5.920603015075376
187.84216856915506	527.2718778623889	49.23708595946353	5.911557788944723
188.24387192368772	526.386286292176	49.45190978627118	5.90251256281407
188.64557527822038	525.5006947219631	49.66673361307883	5.8934673366834165
189.04727863275303	524.6151031517502	49.881557439886485	5.884422110552763
189.4489819872857	523.7295115815373	50.09638126669414	5.87537688442211
189.85068534181835	522.8439200113244	50.31120509350179	5.866331658291457
190.252388696351	521.9583284411115	50.52602892030944	5.857286432160803
190.65409205088366	521.0727368708986	50.740852747117096	5.84824120603015
191.05579540541632	520.1871453006856	50.95567657392475	5.839195979899497
191.45749875994898	519.3015537304727	51.1705004007324	5.8301507537688435
191.85920211448163	518.4159621602598	51.38532422754005	5.82110552763819
192.2609054690143	517.5303705900469	51.600148054347706	5.812060301507538
192.66260882354695	516.644779019834	51.81497188115536	5.803015075376884
193.0643121780796	515.7591874496211	52.02979570796301	5.793969849246231
193.46601553261226	514.8735958794082	52.24461953477066	5.784924623115577
193.86771888714492	513.9880043091953	52.459443361578316	5.775879396984925
194.26942224167757	513.1024127389824	52.67426718838597	5.7668341708542705
194.67112559621023	512.2168211687695	52.88909101519362	5.757788944723618
195.0728289507429	511.33122959855655	53.103914842001274	5.748743718592964
195.47453230527555	510.44563802834364	53.318738668808926	5.739698492462312
195.8762356598082	509.5600464581307	53.53356249561658	5.730653266331657
196.27793901434086	508.6744548879178	53.74838632242423	5.721608040201005
196.67964236887352	507.7888633177049	53.963210149231884	5.712562814070351
197.08134572340617	506.903271747492	54.178033976039536	5.703517587939698
197.48304907793883	506.0176801772791	54.39285780284719	5.694472361809045
197.8847524324715	505.1320886070662	54.60768162965484	5.685427135678392
198.28645578700414	504.24649703685327	54.822505456462494	5.676381909547739
198.6881591415368	503.36090546664036	55.03732928327015	5.667336683417085
199.08986249606946	502.47531389642745	55.2521531100778	5.658291457286432
199.49156585060211	501.58972232621454	55.46697693688545	5.649246231155779
199.89326920513477	500.70413075600163	55.681800763693104	5.6402010050251254
200.29497255966743	499.8185391857887	55.89662459050076	5.631155778894472
200.69667591420009	498.9329476155758	56.11144841730841	5.622110552763819
201.09837926873274	498.0473560453629	56.32627224411606	5.613065326633166
201.5000826232654	497.16176447515	56.541096070923714	5.604020100502512
201.90178597779806	496.2761729049371	56.75591989773137	5.594974874371859
202.3034893323307	495.3905813347242	56.97074372453902	5.585929648241206
202.70519268686337	494.50498976451127	57.18556755134667	5.5768844221105525
203.10689604139603	493.61939819429836	57.400391378154325	5.567839195979899
203.50859939592868	492.73380662408545	57.61521520496198	5.558793969849246
203.91030275046134	491.84821505387254	57.83003903176963	5.549748743718593
204.312006104994	490.9626234836596	58.04486285857728	5.540703517587939
204.71370945952665	490.0770319134467	58.259686685384935	5.531658291457286
205.1154128140593	489.1914403432338	58.47451051219259	5.522613065326633
205.51711616859197	488.3058487730209	58.68933433900024	5.5135678391959795
205.91881952312463	487.420257202808	58.90415816580789	5.504522613065326
206.32052287765728	486.5346656325951	59.118981992615545	5.495477386934673
206.72222623218994	485.64907406238217	59.3338058194232	5.48643216080402
207.1239295867226	484.76348249216926	59.54862964623085	5.477386934673366
207.52563294125525	483.87789092195635	59.7634534730385	5.468341708542713
207.9273362957879	482.99229935174344	59.978277299846155	5.45929648241206
208.32903965032057	482.10670778153053	60.19310112665381	5.4502512562814065
208.73074300485322	481.2211162113176	60.40792495346146	5.441206030150753
209.13244635938588	480.3355246411047	60.62274878026911	5.4321608040201
209.53414971391854	479.4499330708918	60.837572607076766	5.423115577889447
209.9358530684512	478.5643415006789	61.05239643388442	5.414070351758793
210.33755642298385	477.678749930466	61.26722026069207	5.40502512562814
210.7392597775165	476.7931583602531	61.48204408749972	5.395979899497487
211.14096313204917	475.90756679004016	61.696867914307376	5.3869346733668335
211.54266648658182	475.02197521982725	61.91169174111503	5.37788944723618
211.94436984111448	474.13638364961434	62.12651556792268	5.368844221105527
212.34607319564714	473.25079207940144	62.34133939473033	5.359798994974874
212.7477765501798	472.3652005091885	62.556163221537986	5.35075376884422
213.14947990471245	471.4796089389756	62.77098704834564	5.341708542713567
213.5511832592451	470.5940173687627	62.98581087515329	5.332663316582914
213.95288661377776	469.7084257985498	63.200634701960944	5.3236180904522605
214.35458996831042	468.8228342283369	63.415458528768596	5.314572864321608
214.75629332284308	467.937242658124	63.63028235557625	5.305527638190954
215.15799667737573	467.05165108791107	63.8451061823839	5.296482412060302
215.5597000319084	466.16605951769816	64.05993000919156	5.287437185929647
215.96140338644105	465.28046794748525	64.2747538359992	5.278391959798995
216.3631067409737	464.39487637727234	64.48957766280685	5.269346733668341
216.76481009550636	463.50928480705943	64.70440148961451	5.260301507537688
217.16651345003902	462.6236932368465	64.91922531642217	5.251256281407035
217.56821680457168	461.7381016666336	65.13404914322982	5.242211055276382
217.96992015910433	460.8525100964207	65.34887297003746	5.233165829145729
218.371623513637	459.9669185262078	65.56369679684512	5.224120603015075
218.77332686816965	459.0813269559949	65.77852062365278	5.215075376884422
219.1750302227023	458.195735385782	65.99334445046043	5.206030150753769
219.57673357723496	457.31014381556906	66.20816827726807	5.1969849246231155
219.97843693176762	456.42455224535615	66.42299210407573	5.187939698492462
220.38014028630027	455.53896067514324	66.63781593088339	5.178894472361809
220.78184364083293	454.65336910493033	66.85263975769104	5.169849246231156
221.1835469953656	453.7677775347174	67.06746358449868	5.160804020100502
221.58525034989825	452.8821859645045	67.28228741130634	5.151758793969849
221.9869537044309	451.9965943942916	67.497111238114	5.142713567839196
222.38865705896356	451.1110028240787	67.71193506492165	5.1336683417085425
222.79036041349622	450.2254112538658	67.92675889172929	5.124623115577889
223.19206376802887	449.3398196836529	68.14158271853695	5.115577889447236
223.59376712256153	448.45422811343997	68.35640654534461	5.106532663316583
223.9954704770942	447.56863654322706	68.57123037215226	5.097487437185929
224.39717383162684	446.68304497301415	68.7860541989599	5.088442211055276
224.7988771861595	445.79745340280124	69.00087802576756	5.079396984924623
225.20058054069216	444.91186183258833	69.21570185257522	5.0703517587939695
225.60228389522482	444.0262702623754	69.43052567938287	5.061306532663316
226.00398724975747	443.1406786921625	69.64534950619051	5.052261306532663
226.40569060429013	442.2550871219496	69.86017333299817	5.04321608040201
226.8073939588228	441.3694955517367	70.07499715980583	5.034170854271356
227.20909731335544	440.4839039815238	70.28982098661348	5.025125628140703
227.6108006678881	439.59831241131087	70.50464481342112	5.01608040201005
228.01250402242076	438.71272084109796	70.71946864022878	5.0070351758793965
228.4142073769534	437.82712927088505	70.93429246703644	4.997989949748743
228.81591073148607	436.94153770067214	71.14911629384409	4.98894472361809
229.21761408601873	436.05594613045923	71.36394012065173	4.979899497487437
229.61931744055138	435.1703545602463	71.5787639474594	4.970854271356783
230.02102079508404	434.2847629900334	71.79358777426705	4.96180904522613
230.4227241496167	433.3991714198205	72.0084116010747	4.952763819095477
230.82442750414936	432.5135798496076	72.22323542788234	4.9437185929648235
231.226130858682	431.6279882793947	72.43805925469	4.93467336683417
231.62783421321467	430.7423967091818	72.65288308149766	4.925628140703517
232.02953756774733	429.85680513896887	72.86770690830531	4.916582914572864
232.43124092227998	428.97121356875596	73.08253073511295	4.90753768844221
232.83294427681264	428.08562199854305	73.29735456192061	4.898492462311557
233.2346476313453	427.20003042833014	73.51217838872827	4.889447236180904
233.63635098587795	426.3144388581172	73.72700221553592	4.8804020100502505
234.0380543404106	425.4288472879043	73.94182604234356	4.871356783919597
234.43975769494327	424.5432557176914	74.15664986915122	4.862311557788944
234.84146104947592	423.6576641474785	74.37147369595888	4.853266331658291
235.24316440400858	422.7720725772656	74.58629752276653	4.844221105527637
235.64486775854124	421.8864810070527	74.80112134957417	4.835175879396985
236.0465711130739	421.00088943683977	75.01594517638183	4.826130653266331
236.44827446760655	420.11529786662686	75.2307690031895	4.817085427135678
236.8499778221392	419.22970629641395	75.44559282999714	4.808040201005025
237.25168117667187	418.34411472620104	75.66041665680478	4.798994974874372
237.65338453120452	417.45852315598813	75.87524048361244	4.789949748743719
238.05508788573718	416.5729315857752	76.0900643104201	4.780904522613065
238.45679124026984	415.6873400155623	76.30488813722775	4.771859296482412
238.8584945948025	414.8017484453494	76.5197119640354	4.762814070351759
239.26019794933515	413.9161568751365	76.73453579084305	4.7537688442211055
239.6619013038678	413.0305653049236	76.94935961765071	4.744723618090452
240.06360465840046	412.1449737347107	77.16418344445836	4.735678391959799
240.46530801293312	411.25938216449777	77.379007271266	4.726633165829146
240.86701136746578	410.37379059428486	77.59383109807366	4.717587939698492
241.26871472199844	409.48819902407195	77.80865492488132	4.708542713567839
241.6704180765311	408.60260745385904	78.02347875168897	4.699497487437186
242.07212143106375	407.7170158836461	78.23830257849662	4.6904522613065325
242.4738247855964	406.8314243134332	78.45312640530427	4.681407035175879
242.87552814012906	405.9458327432203	78.66795023211193	4.672361809045226
243.27723149466172	405.0602411730074	78.88277405891958	4.663316582914573
243.67893484919438	404.1746496027945	79.09759788572723	4.654271356783919
244.08063820372703	403.2890580325816	79.31242171253488	4.645226130653266
244.4823415582597	402.40346646236867	79.52724553934254	4.636180904522613
244.88404491279235	401.51787489215576	79.74206936615019	4.6271356783919595
245.285748267325	400.63228332194285	79.95689319295784	4.618090452261306
245.68745162185766	399.74669175172994	80.1717170197655	4.609045226130653
246.08915497639032	398.86110018151703	80.38654084657315	4.6
246.49085833092298	397.9755086113041	80.6013646733808	4.590954773869346
246.89256168545563	397.0899170410912	80.81618850018845	4.581909547738693
247.2942650399883	396.2043254708783	81.0310123269961	4.57286432160804
