# Supplementary material for: Closed-Loop Multiscale Computational Model of Human Blood Circulation. Applications to Ballistocardiography
Source: Front Physiol. 2021 Dec 9;12:734311. doi: 10.3389/fphys.2021.734311 (PMC8697684; doi:10.3389/fphys.2021.734311)
Supplement: Supplementary file 1 [file Data_Sheet_1.ZIP › Supplementary Material Article/Data_Systemic_Artery_8.csv]

Transpose[Transpose[coord[8], {3.6, 3.5963636363636367, 3.5927272727272728, 3.5890909090909093, 3.5854545454545454, 3.581818181818182, 3.578181818181818, 3.5745454545454547, 3.5709090909090913, 3.5672727272727274, 3.5636363636363635, 3.56, 3.5563636363636366, 3.5527272727272727, 3.5490909090909093, 3.5454545454545454, 3.541818181818182, 3.538181818181818, 3.5345454545454547, 3.530909090909091, 3.…
