# Supplementary material for: Closed-Loop Multiscale Computational Model of Human Blood Circulation. Applications to Ballistocardiography
Source: Front Physiol. 2021 Dec 9;12:734311. doi: 10.3389/fphys.2021.734311 (PMC8697684; doi:10.3389/fphys.2021.734311)
Supplement: Supplementary file 1 [file Data_Sheet_1.ZIP › Supplementary Material Article/Read Me.txt]

Data provided in the different .csv files corresponds to the coordinates and radii (when applicable)
of the segmented cardiovascular elements, based on magnetic resonance angiography on a healthy female
(25 years old, 172 cm, 71 kg).

- The first column corresponds to the coordinate (in mm) on the x axis (lateral, oriented from left to
right).
- The second column corresponds to the coordinate (in mm) on the y axis (longitudinal, oriented from 
the feet to the head).
-The third column corresponds to the coordinate (in mm) on the z axis (anteroposterior, oriented from 
the stomach to the back).
- When applicable, the fourth column corresponds to the radius of the vessel.
